# Supplementary material for: Multiclass cancer classification in fresh frozen and formalin-fixed paraffin-embedded tissue by DigiWest multiplex protein analysis
Source: Lab Invest. 2020 Jun 29;100(10):1288–99. doi: 10.1038/s41374-020-0455-y (PMC7498367; doi:10.1038/s41374-020-0455-y)
Supplement: Supplementary file 1 — Supplementary Table 1 [file 41374_2020_455_MOESM1_ESM.xlsx]

## Sheet: List of 102 antibodies
Supplementary Table 1: List of 102 antibodies used for DigiWest analysis
NMI ID# 1	NMI ID# 2	Analyte Name	NCBI Gene Name	NCBI Gene ID	Uniprot ID	Supplier	Product #
# 1020		14-3-3 sigma _# 1020_gt	SFN	2810	P31947	R&D	AF4424
# 0446		4E-BP1 _# 0446_rb	EIF4EBP1	1978	Q13541	abcam	ab32024
# 0900		Actin _# 0900_gt	ACTA1	58	P68133	Santa Cruz	sc-1616
# 1317		Akt _# 1317_rb	AKT1, AKT2, AKT3	207	P31749, P31751, Q9Y243	Cell Signaling	4685
# 2107		alpha-Smooth Muscle Actin _# 2107_rb	ACTA2	59	P62736	Cell Signaling	14968
# 1859		A-Raf _# 1859_rb	ARAF	369	P10398	Cell Signaling	4432
# 1362		ARF1 _# 1362_ms	ARF1	375	P84077	Millipore	05-1427
# 0726		ATF6 alpha _# 0726_rb	ATF6	22926	P18850	Acris	AP17892PU-N
# 0611		Beclin-1 _# 0611_rb	BECN1	8678	Q14457	Cell Signaling	3738
# 1284	# 2104	beta-Actin _# 1284/# 2104_ms	ACTB	60	P60709	Sigma	A1978
# 2091		beta-Catenin - p- S675_# 2091_rb	CTNNB1	1499	P35222	Cell Signaling	9567
# 1822		beta-Catenin _# 1822_rb	CTNNB1	1499	P35222	Cell Signaling	8480
# 0680		Bim _# 0680_rb	BCL2L11	10018	O43521	Cell Signaling	2819
# 1457		Bmi1 _# 1457_rb	BMI1	648	P35226	Cell Signaling	6964
# 0719		Caseinkinase 1 delta _# 0719_ms	CSNK1D	1453	P48730	abcam	ab85320
TK # 034	# 2163	Caseinkinase 2 alpha _TK # 034/# 2163_rb	CSNK2A1	1457	P68400	Cell Signaling	2656
# 1996		Caspase 3 _# 1996_rb	CASP3	836	P42574	Cell Signaling	9662
# 0711		Caspase 6 _# 0711_rb	CASP6	839	P55212	Cell Signaling	9762
# 1163		Caspase 7 _# 1163_rb	CASP7	840	P55210	Cell Signaling	9492
# 1188		Caveolin-1 _# 1188_rb	CAV1	857	Q03135	Cell Signaling	3238
# 1400		CD36 _# 1400_rb	CD36	948	P16671	abcam (Epitomics)	ab133625 (5777-1)
# 1194		cdc2 (CDK1) _# 1194_rb	CDK1	983	P06493	Cell Signaling	9112
# 1478		CDK5 _# 1478_rb	CDK5	1020	Q00535	Cell Signaling	2506
# 1924		c-Jun _# 1924_rb	JUN	3725	P05412	Cell Signaling	9165
# 0737		Claudin-1 _# 0737_rb	CLDN1	9076	O95832	Invitrogen	51-9000
# 1717		c-myc _# 1717_rb	MYC	4609	P01106	Cell Signaling	9402
# 0512		CRP1 _# 0512_ms	CRIP1	1396	P50238	Transduction Laboratories	C73220 (new: BD #610976)
# 1243		Cyclin B1 _# 1243_rb	CCNB1	891	P14635	abcam (Epitomics)	ab32053 (1495-1)
# 1768		Cyp4F2 _# 1768_gt	CYP4F2	8529	P78329	Santa Cruz	sc-46888
# 1122		Cytokeratin 18 (DC10) _# 1122_ms	KRT18	3875	P05783	Cell Signaling	4548
# 1791		Cytokeratin 19 _# 1791_ms	KRT19	3880	P08727	Cell Signaling	4558
# 0761		Cytokeratin 5 _# 0761_rb	KRT5	3852	P13647	Spring Bioscience	M3270
# 0217		Cytokeratin 8 - p- S23_# 0217_rb	KRT8	3856	P05787	Epitomics	2147-1
# 1838		Cytokeratin Pan (4, 5, 6, 8, 10, 13, 18) _# 1838_ms	KRT4, KRT5, KRT6A, KRT8, KRT10, KRT13, KRT18	NA, 3852, 3853, 3856, 3858, 3860, 3875	P19013, P13647, P02538, P05787, P13645, P13646, P05783	Cell Signaling	4545
# 0588		Cytokeratin Pan (most acidic, all basic) _# 0588_ms	KRT5, KRT6A, KRT8		P13647, P02538, P05787	Ventana	760-2135
# 1399		DNA polymerase beta _# 1399_rb	POLB	5423	P06746	abcam (Epitomics)	ab175197 (8220-1)
# 1277		EB-1 _# 1277_ms	MAPRE1	22919	Q15691	Cell Signaling	2164
# 1820		eIF4E _# 1820_rb	EIF4E	1977	P06730	Cell Signaling	2067
# 1599		ER alpha (estrogen receptor alpha) _# 1599_rb	ESR1	2099	P03372	Santa Cruz	sc-7207
# 1755	# 1718	Erk1/2 (MAPK p44/42) _# 1755/#1718_rb	MAPK3, MAPK1	5595, 5594	P27361, P28482	Cell Signaling	4695
# 1722	# 2059	Erk1/2 (MAPK p44/42) - p- T202/Y204_# 1722/#2059_rb	MAPK3, MAPK1	5595, 5594	P27361, P28482	Cell Signaling	4370
# 1500		FABP4 _# 1500_rb	FABP4	2167	P15090	Cell Signaling	3544
# 1128		FTCD _# 1128_rb	FTCD	10841	O95954	biorbyt	orb36816
# 1201		GADD45 alpha _# 1201_rb	GADD45A	1647	P24522	Cell Signaling	4632
# 1472		gamma-Catenin _# 1472_rb	JUP	3728	P14923	Cell Signaling	2309
# 0937		GSS _# 0937_rb	GSS	2937	P48637	Epitomics	5395-1
# 1152		HAL (histidine ammonia lyase) _# 1152_rb	HAL	3034	P42357	Atlas/Sigma	HPA038547
TK # 002		Ha-ras _TK # 002_rb	HRAS	3265	P01112	Upstate	05-775
# 1025		Histone H2B - acetyl K5_# 1025_rb	HIST2H2BF	128312	Q5QNW7	Millipore	07-382
# 0449		HLA-DR alpha chain _# 0449_rb	HLA-DRA	3122	P01903	Epitomics	2741-1
# 1846		HNF-4 alpha (HNF-4A) _# 1846_rb	HNF4A	3172	P41235	biorbyt	orb40132
# 0208		HSP 27 - p- S15_# 0208_rb	HSPB1	3315	P04792	Epitomics	2231-1
# 0346		HSP 27 - p- S78_# 0346_rb	HSPB1	3315	P04792	Cell Signaling	2405
# 1137		IDH2 _# 1137_ms	IDH2	3418	P48735	abcam	ab55271
# 0597		IGF1 receptor _# 0597_rb	IGF1R, INSR	3480	P08069	Ventana	790-4346
# 0671		IKK beta _# 0671_rb	IKBKB	3551	O14920	Cell Signaling	2370
# 1293		ILK1 - p- S246_# 1293_rb	ILK	3611	Q13418	biorbyt	orb6214
# 1294		ILK1 - p- T173_# 1294_rb	ILK	3611	Q13418	biorbyt	orb6213
TK # 112		ILK1 _TK # 112_rb	ILK	3611	Q13418	Cell Signaling	3862
# 0409		KSR1 - p- S392_# 0409_rb	KSR1	8844	Q8IVT5	Cell Signaling	4951
# 1935		Lck _# 1935_rb	LCK	3932	P06239	Cell Signaling	2984
# 1397		Lipoprotein lipase _# 1397_rb	LPL	4023	P06858	abcam (Epitomics)	ab172953 (8021-1)
# 1639		MBD3 _# 1639_rb	MBD3	53615	O95983	abcam	ab91458
# 1083		MDM2 _# 1083_ms	MDM2	4193	Q00987	Santa Cruz	sc-965
# 0590		Metallothionein _# 0590_rb	MT2A	4502	P02795	Acris	BP081
# 0324		MUC1 (CD227) _# 0324_ms	MUC1	4582	P15941	Chemicon	CBL264
# 1181		NDRG1 - p- T346_# 1181_rb	NDRG1	10397	Q92597	Cell Signaling	3217
# 0667		NF-κB p100/p52 _# 0667_rb	NFKB2	4791	Q00653	Cell Signaling	4882
# 0666		NF-κB p105/p50 _# 0666_rb	NFKB1	4790	P19838	Cell Signaling	3035
# 0623		NNMT _# 0623_ms	NNMT	4837	P40261	Abnova	H00004837-M03
# 0423		NPM (Nucleophosmin) _# 0423_rb	NPM1	4869	P06748	Cell Signaling	3542
# 1102		p21 (Waf1, Cip1, CDKN1A) _# 1102_rb	CDKN1A	1026	P38936	Cell Signaling	2947
# 1223		p38 MAPK - p- T180/Y182_# 1223_rb	MAPK14	1432	Q16539	Cell Signaling	4511
# 2123		p53 _# 2123_gt	TP53	7157	P04637	R&D	af1355
# 1566		p70 S6 kinase _# 1566_rb	RPS6KB1	6198	P23443	Cell Signaling	2708
# 0323		p73 _# 0323_ms	TP73	7161	O15350	Calbiochem (Oncogene)	OP109T
# 2112		PDHA1 - p- S293_# 2112_rb	PDHA1	5160	P08559	abcam	ab177461
TK # 014		PDK1 _TK # 014_rb	PDK1	5163	Q15118	Cell Signaling	3062
# 1555		PIP5K1A _# 1555_rb	PIP5K1A	8394	Q99755	Cell Signaling	9693
# 1577		PKG-1 _# 1577_rb	PRKG1	5592	Q13976	Cell Signaling	3248
TK # 107		PP1 alpha - p- T320_TK # 107_rb	PPP1CA	5499	P62136	Epitomics	2167-1
# 1940		PTEN - p- S380_# 1940_rb	PTEN	5728	P60484	Cell Signaling	9551
# 0414		PTPRR ((PTP-SL, PTP13) _# 0414_rb	PTPRR	5801	Q15256	Sigma (aviva systems biology)	AV45387
# 1590		RACK1 _# 1590_ms	RACK1	10399	P63244	BD Biosciences	610177
# 0984		Rad23B _# 0984_rb	RAD23B	5887	P54727	Abnova	H00005887-D01P
# 1719		Ras _# 1719_rb	KRAS	3845	P01116	Cell Signaling	8955
# 0408		RKIP (PBP, PEBP, PEBP1) _# 0408_rb	PEBP1	5037	P30086	Cell Signaling	4742
# 1530	# 2056	Smad2 _# 1530/# 2056_rb	SMAD2	4087	Q15796	Cell Signaling	5339
# 1302		Sox9 _# 1302_rb	SOX9	6662	P48436	Sigma	HPA001758
# 1723		SPRY3 (Spry-3, Sprouty 3) _# 1723_rb	SPRY3	10251	O43610	Sigma	AV50519
# 0572	# 1854	Src _# 0572/#1854_rb	SRC	6714	P12931	Cell Signaling	2109
# 1262		Src family - p- Y416_# 1262_rb	SRC	6714	P12931	Cell Signaling	6943
# 1119		SRF _# 1119_rb	SRF	6722	P11831	Cell Signaling	5147
# 1186		STAT 1 _# 1186_rb	STAT1	6772	P42224	Cell Signaling	9175
# 1817		Superoxiddismutase (Cu/Zn) _# 1817_rb	SOD1	6647	P00441	Enzo Life Sciences	ADI-SOD-100
# 1861		TAZ _# 1861_rb	WWTR1	25937	Q9GZV5	Cell Signaling	4883
# 1104		TBP (TF2D) _# 1104_rb	TBP	6908	P20226	Cell Signaling	8515
# 1246		Thyroid transcription factor 1 _# 1246_rb	NKX2-1	7080	P43699	abcam (Epitomics)	ab76013 (2044-1)
# 1974		TSG101 _# 1974_rb	TSG101	7251	Q99816	abcam	ab125011 (5347-1)
# 2022		UGT1A1 _# 2022_rb	UGT1A1	54658	P22309	Abcam	ab194697
# 1376		Vimentin _# 1376_rb	VIM	7431	P08670	Cell Signaling	5741
# 1916		zap 70 _# 1916_rb	ZAP70	7535	P43403	Cell Signaling	2705

## Sheet: Tabelle1
								NMI ID 1					NMI ID 2					NMI ID 1
NMI# 1	NMI# 2	Analyte	NCBI Gene Name	NCBI Gene ID	Uniprot	Supplier	Produkt #	NCBI Gene Name	NCBI Gene ID	Uniprot	Supplier	Produkt #	NCBI Gene Name	NCBI Gene ID	Uniprot	Supplier	Produkt #	NCBI Gene Name	NCBI Gene ID	Uniprot	Supplier	Produkt #
# 1020		14-3-3 sigma _# 1020_gt_[28kDa]	SFN	2810	P31947	R&D	AF4424	SFN	2810	P31947	R&D	AF4424	#N/A	#N/A	#N/A	#N/A	#N/A	#N/A	#N/A	#N/A	#N/A	#N/A
# 0446		4E-BP1 _# 0446_rb_[20kDa]	EIF4EBP1	1978	Q13541	abcam	ab32024	#N/A	#N/A	#N/A	#N/A	#N/A	#N/A	#N/A	#N/A	#N/A	#N/A	EIF4EBP1	1978	Q13541	abcam	ab32024
# 0900		Actin _# 0900_gt_[45kDa]	ACTA1	58	P68133	Santa Cruz	sc-1616	ACTA1	58	P68133	Santa Cruz	sc-1616	#N/A	#N/A	#N/A	#N/A	#N/A	#N/A	#N/A	#N/A	#N/A	#N/A
# 1317	# 2584	Akt _# 1317_rb_[60kDa]	AKT1, AKT2, AKT3	207	P31749, P31751, Q9Y243	Cell Signaling	4685	#N/A	#N/A	#N/A	#N/A	#N/A	AKT1, AKT2, AKT3	207	P31749, P31751, Q9Y243	Cell Signaling	4685	#N/A	#N/A	#N/A	#N/A	#N/A
# 2107		alpha-Smooth Muscle Actin _# 2107_rb_[42kDa]	ACTA2	59	P62736	Cell Signaling	14968	ACTA2	59	P62736	Cell Signaling	14968	#N/A	#N/A	#N/A	#N/A	#N/A	#N/A	#N/A	#N/A	#N/A	#N/A
# 1859		A-Raf _# 1859_rb_[62kDa]	ARAF	369	P10398	Cell Signaling	4432	ARAF	369	P10398	Cell Signaling	4432	#N/A	#N/A	#N/A	#N/A	#N/A	#N/A	#N/A	#N/A	#N/A	#N/A
# 1362		ARF1 _# 1362_ms_[21kDa]	ARF1	375	P84077	Millipore	05-1427	ARF1	375	P84077	Millipore	05-1427	#N/A	#N/A	#N/A	#N/A	#N/A	#N/A	#N/A	#N/A	#N/A	#N/A
# 0726		ATF6 alpha _# 0726_rb_[74kDa]	ATF6	22926	P18850	Acris	AP17892PU-N	ATF6	22926	P18850	Acris	AP17892PU-N	#N/A	#N/A	#N/A	#N/A	#N/A	#N/A	#N/A	#N/A	#N/A	#N/A
# 0611		Beclin-1 _# 0611_rb_[60kDa]	BECN1	8678	Q14457	Cell Signaling	3738	BECN1	8678	Q14457	Cell Signaling	3738	#N/A	#N/A	#N/A	#N/A	#N/A	#N/A	#N/A	#N/A	#N/A	#N/A
# 1284	# 2104	beta-Actin _# 1284/# 2104_ms_[42kDa]	ACTB	60	P60709	Sigma	A1978	#N/A	#N/A	#N/A	#N/A	#N/A	ACTB	60	P60709	Sigma	A1978	ACTB	60	P60709	Sigma	A1978
# 2091		beta-Catenin - p- S675_# 2091_rb_[92kDa]	CTNNB1	1499	P35222	Cell Signaling	9567	CTNNB1	1499	P35222	Cell Signaling	9567	#N/A	#N/A	#N/A	#N/A	#N/A	#N/A	#N/A	#N/A	#N/A	#N/A
# 1822		beta-Catenin _# 1822_rb_[92kDa]	CTNNB1	1499	P35222	Cell Signaling	8480	CTNNB1	1499	P35222	Cell Signaling	8480	#N/A	#N/A	#N/A	#N/A	#N/A	#N/A	#N/A	#N/A	#N/A	#N/A
# 0680		Bim _# 0680_rb_[23kDa]	BCL2L11	10018	O43521	Cell Signaling	2819	BCL2L11	10018	O43521	Cell Signaling	2819	#N/A	#N/A	#N/A	#N/A	#N/A	#N/A	#N/A	#N/A	#N/A	#N/A
# 1457		Bmi1 _# 1457_rb_[41kDa]	BMI1	648	P35226	Cell Signaling	6964	BMI1	648	P35226	Cell Signaling	6964	#N/A	#N/A	#N/A	#N/A	#N/A	#N/A	#N/A	#N/A	#N/A	#N/A
# 0719		Caseinkinase 1 delta _# 0719_ms_[45kDa]	CSNK1D	1453	P48730	abcam	ab85320	CSNK1D	1453	P48730	abcam	ab85320	#N/A	#N/A	#N/A	#N/A	#N/A	#N/A	#N/A	#N/A	#N/A	#N/A
TK # 034	# 2163	Caseinkinase 2 alpha _TK # 034/# 2163_rb_[42kDa]	CSNK2A1	1457	P68400	Cell Signaling	2656	#N/A	#N/A	#N/A	#N/A	#N/A	CSNK2A1	1457	P68400	Cell Signaling	2656	CSNK2A1	1457	P68400	Cell Signaling	2656
# 1996		Caspase 3 _# 1996_rb_[29kDa]	CASP3	836	P42574	Cell Signaling	9662	CASP3	836	P42574	Cell Signaling	9662	#N/A	#N/A	#N/A	#N/A	#N/A	#N/A	#N/A	#N/A	#N/A	#N/A
# 0711		Caspase 6 _# 0711_rb_[30kDa]	CASP6	839	P55212	Cell Signaling	9762	CASP6	839	P55212	Cell Signaling	9762	#N/A	#N/A	#N/A	#N/A	#N/A	#N/A	#N/A	#N/A	#N/A	#N/A
# 1163		Caspase 7 _# 1163_rb_[35kDa]	CASP7	840	P55210	Cell Signaling	9492	CASP7	840	P55210	Cell Signaling	9492	#N/A	#N/A	#N/A	#N/A	#N/A	#N/A	#N/A	#N/A	#N/A	#N/A
# 1188		Caveolin-1 _# 1188_rb_[21kDa]	CAV1	857	Q03135	Cell Signaling	3238	CAV1	857	Q03135	Cell Signaling	3238	#N/A	#N/A	#N/A	#N/A	#N/A	#N/A	#N/A	#N/A	#N/A	#N/A
# 1400		CD36 _# 1400_rb_[53kDa]	CD36	948	P16671	abcam (Epitomics)	ab133625 (5777-1)	CD36	948	P16671	abcam (Epitomics)	ab133625 (5777-1)	#N/A	#N/A	#N/A	#N/A	#N/A	#N/A	#N/A	#N/A	#N/A	#N/A
# 1194		cdc2 (CDK1) _# 1194_rb_[34kDa]	CDK1	983	P06493	Cell Signaling	9112	CDK1	983	P06493	Cell Signaling	9112	#N/A	#N/A	#N/A	#N/A	#N/A	#N/A	#N/A	#N/A	#N/A	#N/A
# 1478		CDK5 _# 1478_rb_[30kDa]	CDK5	1020	Q00535	Cell Signaling	2506	#N/A	#N/A	#N/A	#N/A	#N/A	#N/A	#N/A	#N/A	#N/A	#N/A	CDK5	1020	Q00535	Cell Signaling	2506
# 1924		c-Jun _# 1924_rb_[43kDa]	JUN	3725	P05412	Cell Signaling	9165	JUN	3725	P05412	Cell Signaling	9165	#N/A	#N/A	#N/A	#N/A	#N/A	#N/A	#N/A	#N/A	#N/A	#N/A
# 0737		Claudin-1 _# 0737_rb_[18kDa]	CLDN1	9076	O95832	Invitrogen	51-9000	CLDN1	9076	O95832	Invitrogen	51-9000	#N/A	#N/A	#N/A	#N/A	#N/A	#N/A	#N/A	#N/A	#N/A	#N/A
# 1717		c-myc _# 1717_rb_[60kDa]	MYC	4609	P01106	Cell Signaling	9402	MYC	4609	P01106	Cell Signaling	9402	#N/A	#N/A	#N/A	#N/A	#N/A	#N/A	#N/A	#N/A	#N/A	#N/A
# 0512		CRP1 _# 0512_ms_[23kDa]	CRIP1	1396	P50238	Transduction Laboratories	C73220 (neu: BD #610976)	CRIP1	1396	P50238	Transduction Laboratories	C73220 (neu: BD #610976)	#N/A	#N/A	#N/A	#N/A	#N/A	#N/A	#N/A	#N/A	#N/A	#N/A
# 1243		Cyclin B1 _# 1243_rb_[58kDa]	CCNB1	891	P14635	abcam (Epitomics)	ab32053 (1495-1)	CCNB1	891	P14635	abcam (Epitomics)	ab32053 (1495-1)	#N/A	#N/A	#N/A	#N/A	#N/A	#N/A	#N/A	#N/A	#N/A	#N/A
# 1768		Cyp4F2 _# 1768_gt_[52kDa]	CYP4F2	8529	P78329	Santa Cruz	sc-46888	CYP4F2	8529	P78329	Santa Cruz	sc-46888	#N/A	#N/A	#N/A	#N/A	#N/A	#N/A	#N/A	#N/A	#N/A	#N/A
# 1122		Cytokeratin 18 (DC10) _# 1122_ms_[46kDa]	KRT18	3875	P05783	Cell Signaling	4548	KRT18	3875	P05783	Cell Signaling	4548	#N/A	#N/A	#N/A	#N/A	#N/A	#N/A	#N/A	#N/A	#N/A	#N/A
# 1791		Cytokeratin 19 _# 1791_ms_[40kDa]	KRT19	3880	P08727	Cell Signaling	4558	KRT19	3880	P08727	Cell Signaling	4558	#N/A	#N/A	#N/A	#N/A	#N/A	#N/A	#N/A	#N/A	#N/A	#N/A
# 0761		Cytokeratin 5 _# 0761_rb_[58kDa]	KRT5	3852	P13647	Spring Bioscience	M3270	KRT5	3852	P13647	Spring Bioscience	M3270	#N/A	#N/A	#N/A	#N/A	#N/A	#N/A	#N/A	#N/A	#N/A	#N/A
# 0217		Cytokeratin 8 - p- S23_# 0217_rb_[52kDa]	KRT8	3856	P05787	Epitomics	2147-1	KRT8	3856	P05787	Epitomics	2147-1	#N/A	#N/A	#N/A	#N/A	#N/A	#N/A	#N/A	#N/A	#N/A	#N/A
# 1838		Cytokeratin Pan (4, 5, 6, 8, 10, 13, 18) _# 1838_ms_[46kDa]	KRT4, KRT5, KRT6A, KRT8, KRT10, KRT13, KRT18	NA, 3852, 3853, 3856, 3858, 3860, 3875	P19013, P13647, P02538, P05787, P13645, P13646, P05783	Cell Signaling	4545	KRT4, KRT5, KRT6A, KRT8, KRT10, KRT13, KRT18	NA, 3852, 3853, 3856, 3858, 3860, 3875	P19013, P13647, P02538, P05787, P13645, P13646, P05783	Cell Signaling	4545	#N/A	#N/A	#N/A	#N/A	#N/A	#N/A	#N/A	#N/A	#N/A	#N/A
# 0588		Cytokeratin Pan (most acidic, all basic) _# 0588_ms_[59kDa]	KRT5, KRT6A, KRT8	0	P13647, P02538, P05787	Ventana	760-2135	KRT5, KRT6A, KRT8	0	P13647, P02538, P05787	Ventana	760-2135	#N/A	#N/A	#N/A	#N/A	#N/A	#N/A	#N/A	#N/A	#N/A	#N/A
# 1399		DNA polymerase beta _# 1399_rb_[38kDa]	POLB	5423	P06746	abcam (Epitomics)	ab175197 (8220-1)	POLB	5423	P06746	abcam (Epitomics)	ab175197 (8220-1)	#N/A	#N/A	#N/A	#N/A	#N/A	#N/A	#N/A	#N/A	#N/A	#N/A
# 1277		EB-1 _# 1277_ms_[30kDa]	MAPRE1	22919	Q15691	Cell Signaling	2164	MAPRE1	22919	Q15691	Cell Signaling	2164	#N/A	#N/A	#N/A	#N/A	#N/A	#N/A	#N/A	#N/A	#N/A	#N/A
# 1820		eIF4E _# 1820_rb_[25kDa]	EIF4E	1977	P06730	Cell Signaling	2067	EIF4E	1977	P06730	Cell Signaling	2067	#N/A	#N/A	#N/A	#N/A	#N/A	#N/A	#N/A	#N/A	#N/A	#N/A
# 1599		ER alpha (estrogen receptor alpha) _# 1599_rb_[66kDa]	ESR1	2099	P03372	Santa Cruz	sc-7207	ESR1	2099	P03372	Santa Cruz	sc-7207	#N/A	#N/A	#N/A	#N/A	#N/A	#N/A	#N/A	#N/A	#N/A	#N/A
# 1755	# 1718	Erk1/2 (MAPK p44/42) _# 1755/#1718_rb_[44kDa]	MAPK3, MAPK1	5595, 5594	P27361, P28482	Cell Signaling	4695	#N/A	#N/A	#N/A	#N/A	#N/A	MAPK3, MAPK1	5595, 5594	P27361, P28482	Cell Signaling	4695	#N/A	#N/A	#N/A	#N/A	#N/A
# 1722	# 2059	Erk1/2 (MAPK p44/42) - p- T202/Y204_# 1722/#2059_rb_[44kDa]	MAPK3, MAPK1	5595, 5594	P27361, P28482	Cell Signaling	4370	#N/A	#N/A	#N/A	#N/A	#N/A	MAPK3, MAPK1	5595, 5594	P27361, P28482	Cell Signaling	4370	#N/A	#N/A	#N/A	#N/A	#N/A
# 1500		FABP4 _# 1500_rb_[15kDa]	FABP4	2167	P15090	Cell Signaling	3544	FABP4	2167	P15090	Cell Signaling	3544	#N/A	#N/A	#N/A	#N/A	#N/A	#N/A	#N/A	#N/A	#N/A	#N/A
# 1128		FTCD _# 1128_rb_[59kDa]	FTCD	10841	O95954	biorbyt	orb36816	FTCD	10841	O95954	biorbyt	orb36816	#N/A	#N/A	#N/A	#N/A	#N/A	#N/A	#N/A	#N/A	#N/A	#N/A
# 1201		GADD45 alpha _# 1201_rb_[22kDa]	GADD45A	1647	P24522	Cell Signaling	4632	GADD45A	1647	P24522	Cell Signaling	4632	#N/A	#N/A	#N/A	#N/A	#N/A	#N/A	#N/A	#N/A	#N/A	#N/A
# 1472		gamma-Catenin _# 1472_rb_[83kDa]	JUP	3728	P14923	Cell Signaling	2309	JUP	3728	P14923	Cell Signaling	2309	#N/A	#N/A	#N/A	#N/A	#N/A	#N/A	#N/A	#N/A	#N/A	#N/A
# 0937		GSS _# 0937_rb_[54kDa]	GSS	2937	P48637	Epitomics	5395-1	GSS	2937	P48637	Epitomics	5395-1	#N/A	#N/A	#N/A	#N/A	#N/A	#N/A	#N/A	#N/A	#N/A	#N/A
# 1152		HAL (histidine ammonia lyase) _# 1152_rb_[50kDa]	HAL	3034	P42357	Atlas/Sigma	HPA038547	HAL	3034	P42357	Atlas/Sigma	HPA038547	#N/A	#N/A	#N/A	#N/A	#N/A	#N/A	#N/A	#N/A	#N/A	#N/A
TK # 002		Ha-ras _TK # 002_rb_[21kDa]	HRAS	3265	P01112	Upstate	05-775	#N/A	#N/A	#N/A	#N/A	#N/A	#N/A	#N/A	#N/A	#N/A	#N/A	#N/A	#N/A	#N/A	#N/A	#N/A
# 1025		Histone H2B - acetyl K5_# 1025_rb_[16kDa]	HIST2H2BF	128312	Q5QNW7	Millipore	07-382	HIST2H2BF	128312	Q5QNW7	Millipore	07-382	#N/A	#N/A	#N/A	#N/A	#N/A	#N/A	#N/A	#N/A	#N/A	#N/A
# 0449		HLA-DR alpha chain _# 0449_rb_[28kDa]	HLA-DRA	3122	P01903	Epitomics	2741-1	HLA-DRA	3122	P01903	Epitomics	2741-1	#N/A	#N/A	#N/A	#N/A	#N/A	#N/A	#N/A	#N/A	#N/A	#N/A
# 1846		HNF-4 alpha (HNF-4A) _# 1846_rb_[52kDa]	HNF4A	3172	P41235	biorbyt	orb40132	HNF4A	3172	P41235	biorbyt	orb40132	#N/A	#N/A	#N/A	#N/A	#N/A	#N/A	#N/A	#N/A	#N/A	#N/A
# 0208		HSP 27 - p- S15_# 0208_rb_[27kDa]	HSPB1	3315	P04792	Epitomics	2231-1	HSPB1	3315	P04792	Epitomics	2231-1	#N/A	#N/A	#N/A	#N/A	#N/A	#N/A	#N/A	#N/A	#N/A	#N/A
# 0346		HSP 27 - p- S78_# 0346_rb_[27kDa]	HSPB1	3315	P04792	Cell Signaling	2405	HSPB1	3315	P04792	Cell Signaling	2405	#N/A	#N/A	#N/A	#N/A	#N/A	#N/A	#N/A	#N/A	#N/A	#N/A
# 1137		IDH2 _# 1137_ms_[50kDa]	IDH2	3418	P48735	abcam	ab55271	IDH2	3418	P48735	abcam	ab55271	#N/A	#N/A	#N/A	#N/A	#N/A	#N/A	#N/A	#N/A	#N/A	#N/A
# 0597		IGF1 receptor _# 0597_rb_[95kDa]	IGF1R, INSR	3480	P08069	Ventana	790-4346	IGF1R, INSR	3480	P08069	Ventana	790-4346	#N/A	#N/A	#N/A	#N/A	#N/A	#N/A	#N/A	#N/A	#N/A	#N/A
# 0671		IKK beta _# 0671_rb_[87kDa]	IKBKB	3551	O14920	Cell Signaling	2370	IKBKB	3551	O14920	Cell Signaling	2370	#N/A	#N/A	#N/A	#N/A	#N/A	#N/A	#N/A	#N/A	#N/A	#N/A
# 1293		ILK1 - p- S246_# 1293_rb_[60-45kDa]	ILK	3611	Q13418	biorbyt	orb6214	ILK	3611	Q13418	biorbyt	orb6214	#N/A	#N/A	#N/A	#N/A	#N/A	#N/A	#N/A	#N/A	#N/A	#N/A
# 1294		ILK1 - p- T173_# 1294_rb_[60-45kDa]	ILK	3611	Q13418	biorbyt	orb6213	ILK	3611	Q13418	biorbyt	orb6213	#N/A	#N/A	#N/A	#N/A	#N/A	#N/A	#N/A	#N/A	#N/A	#N/A
TK # 112		ILK1 _TK # 112_rb_[51kDa]	ILK	3611	Q13418	Cell Signaling	3862	ILK	3611	Q13418	Cell Signaling	3862	#N/A	#N/A	#N/A	#N/A	#N/A	#N/A	#N/A	#N/A	#N/A	#N/A
# 0409		KSR1 - p- S392_# 0409_rb_[90kDa]	KSR1	8844	Q8IVT5	Cell Signaling	4951	KSR1	8844	Q8IVT5	Cell Signaling	4951	#N/A	#N/A	#N/A	#N/A	#N/A	#N/A	#N/A	#N/A	#N/A	#N/A
# 1935		Lck _# 1935_rb_[56kDa]	LCK	3932	P06239	Cell Signaling	2984	LCK	3932	P06239	Cell Signaling	2984	#N/A	#N/A	#N/A	#N/A	#N/A	#N/A	#N/A	#N/A	#N/A	#N/A
# 1397		Lipoprotein lipase _# 1397_rb_[53kDa]	LPL	4023	P06858	abcam (Epitomics)	ab172953 (8021-1)	LPL	4023	P06858	abcam (Epitomics)	ab172953 (8021-1)	#N/A	#N/A	#N/A	#N/A	#N/A	#N/A	#N/A	#N/A	#N/A	#N/A
# 1639		MBD3 _# 1639_rb_[33kDa]	MBD3	53615	O95983	abcam	ab91458	MBD3	53615	O95983	abcam	ab91458	#N/A	#N/A	#N/A	#N/A	#N/A	#N/A	#N/A	#N/A	#N/A	#N/A
# 1083		MDM2 _# 1083_ms_[52kDa]	MDM2	4193	Q00987	Santa Cruz	sc-965	MDM2	4193	Q00987	Santa Cruz	sc-965	#N/A	#N/A	#N/A	#N/A	#N/A	#N/A	#N/A	#N/A	#N/A	#N/A
# 0590		Metallothionein _# 0590_rb_[25kDa]	MT2A	4502	P02795	Acris	BP081	MT2A	4502	P02795	Acris	BP081	#N/A	#N/A	#N/A	#N/A	#N/A	#N/A	#N/A	#N/A	#N/A	#N/A
# 0324		MUC1 (CD227) _# 0324_ms_[400kDa]	MUC1	4582	P15941	Chemicon	CBL264	MUC1	4582	P15941	Chemicon	CBL264	#N/A	#N/A	#N/A	#N/A	#N/A	#N/A	#N/A	#N/A	#N/A	#N/A
# 1181		NDRG1 - p- T346_# 1181_rb_[46kDa]	NDRG1	10397	Q92597	Cell Signaling	3217	NDRG1	10397	Q92597	Cell Signaling	3217	#N/A	#N/A	#N/A	#N/A	#N/A	#N/A	#N/A	#N/A	#N/A	#N/A
# 0667		NF-κB p100/p52 _# 0667_rb_[52kDa]	NFKB2	4791	Q00653	Cell Signaling	4882	NFKB2	4791	Q00653	Cell Signaling	4882	#N/A	#N/A	#N/A	#N/A	#N/A	#N/A	#N/A	#N/A	#N/A	#N/A
# 0666		NF-κB p105/p50 _# 0666_rb_[50kDa]	NFKB1	4790	P19838	Cell Signaling	3035	NFKB1	4790	P19838	Cell Signaling	3035	#N/A	#N/A	#N/A	#N/A	#N/A	#N/A	#N/A	#N/A	#N/A	#N/A
# 0623		NNMT _# 0623_ms_[30kDa]	NNMT	4837	P40261	Abnova	H00004837-M03	NNMT	4837	P40261	Abnova	H00004837-M03	#N/A	#N/A	#N/A	#N/A	#N/A	#N/A	#N/A	#N/A	#N/A	#N/A
# 0423		NPM (Nucleophosmin) _# 0423_rb_[38kDa]	NPM1	4869	P06748	Cell Signaling	3542	NPM1	4869	P06748	Cell Signaling	3542	#N/A	#N/A	#N/A	#N/A	#N/A	#N/A	#N/A	#N/A	#N/A	#N/A
# 1102		p21 (Waf1, Cip1, CDKN1A) _# 1102_rb_[21kDa]	CDKN1A	1026	P38936	Cell Signaling	2947	CDKN1A	1026	P38936	Cell Signaling	2947	#N/A	#N/A	#N/A	#N/A	#N/A	#N/A	#N/A	#N/A	#N/A	#N/A
# 1223		p38 MAPK - p- T180/Y182_# 1223_rb_[42kDa]	MAPK14	1432	Q16539	Cell Signaling	4511	MAPK14	1432	Q16539	Cell Signaling	4511	#N/A	#N/A	#N/A	#N/A	#N/A	#N/A	#N/A	#N/A	#N/A	#N/A
# 2123		p53 _# 2123_gt_[53kDa]	TP53	7157	P04637	R&D	af1355	TP53	7157	P04637	R&D	af1355	#N/A	#N/A	#N/A	#N/A	#N/A	#N/A	#N/A	#N/A	#N/A	#N/A
# 1566		p70 S6 kinase _# 1566_rb_[70kDa]	RPS6KB1	6198	P23443	Cell Signaling	2708	RPS6KB1	6198	P23443	Cell Signaling	2708	#N/A	#N/A	#N/A	#N/A	#N/A	#N/A	#N/A	#N/A	#N/A	#N/A
# 0323		p73 _# 0323_ms_[55kDa]	TP73	7161	O15350	Calbiochem (Oncogene)	OP109T	TP73	7161	O15350	Calbiochem (Oncogene)	OP109T	#N/A	#N/A	#N/A	#N/A	#N/A	#N/A	#N/A	#N/A	#N/A	#N/A
# 2112		PDHA1 - p- S293_# 2112_rb_[40kDa]	PDHA1	5160	P08559	abcam	ab177461	PDHA1	5160	P08559	abcam	ab177461	#N/A	#N/A	#N/A	#N/A	#N/A	#N/A	#N/A	#N/A	#N/A	#N/A
TK # 014		PDK1 _TK # 014_rb_[50kDa]	PDK1	5163	Q15118	Cell Signaling	3062	PDK1	5163	Q15118	Cell Signaling	3062	#N/A	#N/A	#N/A	#N/A	#N/A	#N/A	#N/A	#N/A	#N/A	#N/A
# 1555		PIP5K1A _# 1555_rb_[62kDa]	PIP5K1A	8394	Q99755	Cell Signaling	9693	PIP5K1A	8394	Q99755	Cell Signaling	9693	#N/A	#N/A	#N/A	#N/A	#N/A	#N/A	#N/A	#N/A	#N/A	#N/A
# 1577		PKG-1 _# 1577_rb_[78kDa]	PRKG1	5592	Q13976	Cell Signaling	3248	PRKG1	5592	Q13976	Cell Signaling	3248	#N/A	#N/A	#N/A	#N/A	#N/A	#N/A	#N/A	#N/A	#N/A	#N/A
TK # 107		PP1 alpha - p- T320_TK # 107_rb_[38kDa]	PPP1CA	5499	P62136	Epitomics	2167-1	PPP1CA	5499	P62136	Epitomics	2167-1	#N/A	#N/A	#N/A	#N/A	#N/A	#N/A	#N/A	#N/A	#N/A	#N/A
# 1940		PTEN - p- S380_# 1940_rb_[50kDa]	PTEN	5728	P60484	Cell Signaling	9551	PTEN	5728	P60484	Cell Signaling	9551	#N/A	#N/A	#N/A	#N/A	#N/A	#N/A	#N/A	#N/A	#N/A	#N/A
# 0414		PTPRR ((PTP-SL, PTP13) _# 0414_rb_[51kDa]	PTPRR	5801	Q15256	Sigma (aviva systems biology)	AV45387	PTPRR	5801	Q15256	Sigma (aviva systems biology)	AV45387	#N/A	#N/A	#N/A	#N/A	#N/A	#N/A	#N/A	#N/A	#N/A	#N/A
# 1590		RACK1 _# 1590_ms_[35kDa]	RACK1	10399	P63244	BD Biosciences	610177	RACK1	10399	P63244	BD Biosciences	610177	#N/A	#N/A	#N/A	#N/A	#N/A	#N/A	#N/A	#N/A	#N/A	#N/A
# 0984		Rad23B _# 0984_rb_[58kDa]	RAD23B	5887	P54727	Abnova	H00005887-D01P	RAD23B	5887	P54727	Abnova	H00005887-D01P	#N/A	#N/A	#N/A	#N/A	#N/A	#N/A	#N/A	#N/A	#N/A	#N/A
# 1719		Ras _# 1719_rb_[21kDa]	KRAS	3845	P01116	Cell Signaling	8955	KRAS	3845	P01116	Cell Signaling	8955	#N/A	#N/A	#N/A	#N/A	#N/A	#N/A	#N/A	#N/A	#N/A	#N/A
# 0408		RKIP (PBP, PEBP, PEBP1) _# 0408_rb_[21kDa]	PEBP1	5037	P30086	Cell Signaling	4742	PEBP1	5037	P30086	Cell Signaling	4742	#N/A	#N/A	#N/A	#N/A	#N/A	#N/A	#N/A	#N/A	#N/A	#N/A
# 1530	# 2056	Smad2 _# 1530/# 2056_rb_[60kDa]	SMAD2	4087	Q15796	Cell Signaling	5339	#N/A	#N/A	#N/A	#N/A	#N/A	SMAD2	4087	Q15796	Cell Signaling	5339	SMAD2	4087	Q15796	Cell Signaling	5339
# 1302		Sox9 _# 1302_rb_[60kDa]	SOX9	6662	P48436	Sigma	HPA001758	SOX9	6662	P48436	Sigma	HPA001758	#N/A	#N/A	#N/A	#N/A	#N/A	#N/A	#N/A	#N/A	#N/A	#N/A
# 1723		SPRY3 (Spry-3, Sprouty 3) _# 1723_rb_[31kDa]	SPRY3	10251	O43610	Sigma	AV50519	SPRY3	10251	O43610	Sigma	AV50519	#N/A	#N/A	#N/A	#N/A	#N/A	#N/A	#N/A	#N/A	#N/A	#N/A
# 0572	# 1854	Src _# 0572/#1854_rb_[60kDa]	SRC	6714	P12931	Cell Signaling	2109	#N/A	#N/A	#N/A	#N/A	#N/A	SRC	6714	P12931	Cell Signaling	2109	SRC	6714	P12931	Cell Signaling	2109
# 1262		Src family - p- Y416_# 1262_rb_[60kDa]	SRC	6714	P12931	Cell Signaling	6943	SRC	6714	P12931	Cell Signaling	6943	#N/A	#N/A	#N/A	#N/A	#N/A	#N/A	#N/A	#N/A	#N/A	#N/A
# 1119		SRF _# 1119_rb_[67kDa]	SRF	6722	P11831	Cell Signaling	5147	SRF	6722	P11831	Cell Signaling	5147	#N/A	#N/A	#N/A	#N/A	#N/A	#N/A	#N/A	#N/A	#N/A	#N/A
# 1186		STAT 1 _# 1186_rb_[84kDa]	STAT1	6772	P42224	Cell Signaling	9175	STAT1	6772	P42224	Cell Signaling	9175	#N/A	#N/A	#N/A	#N/A	#N/A	#N/A	#N/A	#N/A	#N/A	#N/A
# 1817		Superoxiddismutase (Cu/Zn) _# 1817_rb_[20kDa]	SOD1	6647	P00441	Enzo Life Sciences	ADI-SOD-100	SOD1	6647	P00441	Enzo Life Sciences	ADI-SOD-100	#N/A	#N/A	#N/A	#N/A	#N/A	#N/A	#N/A	#N/A	#N/A	#N/A
# 1861		TAZ _# 1861_rb_[50kDa]	WWTR1	25937	Q9GZV5	Cell Signaling	4883	WWTR1	25937	Q9GZV5	Cell Signaling	4883	#N/A	#N/A	#N/A	#N/A	#N/A	#N/A	#N/A	#N/A	#N/A	#N/A
# 1104		TBP (TF2D) _# 1104_rb_[38kDa]	TBP	6908	P20226	Cell Signaling	8515	TBP	6908	P20226	Cell Signaling	8515	#N/A	#N/A	#N/A	#N/A	#N/A	#N/A	#N/A	#N/A	#N/A	#N/A
# 1246		Thyroid transcription factor 1 _# 1246_rb_[36kDa]	NKX2-1	7080	P43699	abcam (Epitomics)	ab76013 (2044-1)	NKX2-1	7080	P43699	abcam (Epitomics)	ab76013 (2044-1)	#N/A	#N/A	#N/A	#N/A	#N/A	#N/A	#N/A	#N/A	#N/A	#N/A
# 1974		TSG101 _# 1974_rb_[45kDa]	TSG101	7251	Q99816	abcam	ab125011 (5347-1)	TSG101	7251	Q99816	abcam	ab125011 (5347-1)	#N/A	#N/A	#N/A	#N/A	#N/A	#N/A	#N/A	#N/A	#N/A	#N/A
# 2022		UGT1A1 _# 2022_rb_[60kDa]	UGT1A1	54658	P22309	Abcam	ab194697	UGT1A1	54658	P22309	Abcam	ab194697	#N/A	#N/A	#N/A	#N/A	#N/A	#N/A	#N/A	#N/A	#N/A	#N/A
# 1376		Vimentin _# 1376_rb_[57kDa]	VIM	7431	P08670	Cell Signaling	5741	VIM	7431	P08670	Cell Signaling	5741	#N/A	#N/A	#N/A	#N/A	#N/A	#N/A	#N/A	#N/A	#N/A	#N/A
# 1916		zap 70 _# 1916_rb_[70kDa]	ZAP70	7535	P43403	Cell Signaling	2705	ZAP70	7535	P43403	Cell Signaling	2705	#N/A	#N/A	#N/A	#N/A	#N/A	#N/A	#N/A	#N/A	#N/A	#N/A

## Sheet: Tabelle1 (2)
											1	2	3	4	5	6	7	8	9	10	11	12	13	14	15	16	17	18	19	20	21	22	23	24	25	26	27	28	29	30	31	32	33	34	35	36	37	38	39
antigen_name	antigen_modification_site	selection_by_client 10	score_digiwest_human	score_digiwest_mouse	score_digiwest_rat	score_digiwest_dog	score_digiwest_minipig	score_digiwest_cynomolgus	gene_function	search_kategory_tag	nmi_antibody_id_unique_identifier	nmi_antibody_id_old	ncbi_gene_name_human	nmi_antigen_id	median_signal	median_score	prozent_weak	ncbi_gene_summary_human	ncbi_gene_URL_human	ncbi_gene_id_human	ncbi_gene_id_mouse	ncbi_gene_id_rat	ncbi_gene_id_dog	ncbi_gene_id_minipig	ncbi_gene_id_cynomolgus	molweight_human	molweight_uniprot	uniprot_id_human	uniprot_id_mouse	uniprot_id_rat	uniprot_id_dog	uniprot_id_minipig	uniprot_id_cynomolgus	antibody_supplier_name	antibody_supplier_product_id	antibody_supplier_source	antibody_supplier_pc_mc	antibody_supplier_reactivity	antibody_supplier_application	GO_component_term_defs	GO_component_terms	GO_function_term_defs	GO_function_terms	GO_process_term_defs	GO_process_terms	Panther_id	Panther_family	Panther_url	Pathway_accession
14-3-3 epsilon			1	1	2	1	1	1	Tyrosine kinase / adaptor	.CCP., .CCY., .CSP., .DEV., .DI., .EGFR., .FGFR., .HIPPO., .IMUR., .MAPK., .OP., .OPA., .PARK., .PI3K., .RTK., .ST., .VIR.	# 2310	# 1554	YWHAE	1	297	1	29% (78/269)	tyrosine 3-monooxygenase/tryptophan 5-monooxygenase activation protein epsilon	http://www.ncbi.nlm.nih.gov/gene/?term=7531	7531	22627	29753	480645		720156	28		P62258	P62259	P62260	J9P9V0	I3LLI8	A0A1D5QKY2	Cell Signaling	9635	rb		hu, ms, rt, mk	WB	nucleus; cytoplasm; mitochondrion; cytosol; kinesin complex; focal adhesion; membrane; melanosome; extracellular exosome; central region of growth cone; glutamatergic synapse	GO:0005634; GO:0005737; GO:0005739; GO:0005829; GO:0005871; GO:0005925; GO:0016020; GO:0042470; GO:0070062; GO:0090724; GO:0098978	RNA binding; calcium channel regulator activity; potassium channel regulator activity; Rab guanyl-nucleotide exchange factor activity; enzyme binding; protein domain specific binding; MHC class II protein complex binding; ubiquitin protein ligase binding; identical protein binding; histone deacetylase binding; ion channel binding; cadherin binding; protein heterodimerization activity; phosphoseri…	GO:0003723; GO:0005246; GO:0015459; GO:0017112; GO:0019899; GO:0019904; GO:0023026; GO:0031625; GO:0042802; GO:0042826; GO:0044325; GO:0045296; GO:0046982; GO:0050815; GO:0051219; GO:0097110	G2/M transition of mitotic cell cycle; MAPK cascade; regulation of heart rate by hormone; regulation of G2/M transition of mitotic cell cycle; viral process; substantia nigra development; protein localization to nucleus; cellular response to heat; hippo signaling; intracellular signal transduction; negative regulation of cysteine-type endopeptidase activity involved in apoptotic process; positive…	GO:0000086; GO:0000165; GO:0003064; GO:0010389; GO:0016032; GO:0021762; GO:0034504; GO:0034605; GO:0035329; GO:0035556; GO:0043154; GO:0046827; GO:0051480; GO:0060306; GO:0061024; GO:0086013; GO:0086091; GO:0097711; GO:0099072; GO:1900034; GO:1900740; GO:1901016; GO:1901020; GO:1902309; GO:1905913	PTHR18860:SF67	14-3-3 PROTEIN EPSILON	http://pantherdb.org/genes/gene.do?acc=HUMAN|HGNC=12851|UniProtKB=P62258	P00018; P00049; P00021
14-3-3 sigma			2	2	2	2	1	1	Tyrosine kinase / adaptor	.APO., .CCP., .CCY., .CD., .CP., .CSP., .DI., .EGFR., .FGFR., .OP., .OPA., .P53S., .PARK., .RTK., .ST.	# 1020		SFN	2	1135	1	15% (40/265)	stratifin	http://www.ncbi.nlm.nih.gov/gene/?term=2810	2810	55948	298795	487351	733625	715055	28	28	P31947	O70456	Q5EBB0	F1PQ93	F1STR9	G7MHX1	R&D	AF4424	gt	pAb	hu,ms,rt	WB	extracellular space; nucleus; mitochondrion; cytosol; extracellular exosome	GO:0005615; GO:0005634; GO:0005739; GO:0005829; GO:0070062	protein kinase C inhibitor activity; protein kinase binding; protein domain specific binding; identical protein binding; cadherin binding; phosphoprotein binding	GO:0008426; GO:0019901; GO:0019904; GO:0042802; GO:0045296; GO:0051219	regulation of cyclin-dependent protein serine/threonine kinase activity; release of cytochrome c from mitochondria; keratinocyte development; negative regulation of protein kinase activity; DNA damage response, signal transduction by p53 class mediator resulting in cell cycle arrest; signal transduction; intrinsic apoptotic signaling pathway in response to DNA damage; regulation of epidermal cell…	GO:0000079; GO:0001836; GO:0003334; GO:0006469; GO:0006977; GO:0007165; GO:0008630; GO:0010482; GO:0010839; GO:0030307; GO:0031424; GO:0043154; GO:0045606; GO:0046827; GO:0061024; GO:0061436; GO:1900740	PTHR18860:SF14	14-3-3 PROTEIN SIGMA	http://pantherdb.org/genes/gene.do?acc=HUMAN|HGNC=10773|UniProtKB=P31947	P00018; P00049; P00021; P00059
14-3-3 zeta delta			1	4	n/a	n/a	n/a	n/a	Tyrosine kinase / adaptor	.APO., .CCP., .CCY., .CD., .CSP., .DEV., .DI., .EGFR., .FGFR., .HEPB., .HIPPO., .IMUF., .INFM., .OP., .OPA., .OT., .PARK., .PI3K., .PLAT., .RTK., .ST.	# 2116		YWHAZ	3	66	5	67% (4/6)	tyrosine 3-monooxygenase/tryptophan 5-monooxygenase activation protein zeta	http://www.ncbi.nlm.nih.gov/gene/?term=7534	7534	22631	25578	475864		709723	28	28	P63104	P63101	P63102	F1PBL1	F2Z558	F7HBD4	Cell Signaling	7413	rb	mAb	hu, ms, rt, mk, pg	WB	extracellular space; nucleus; nucleoplasm; cytoplasm; mitochondrion; cytosol; focal adhesion; vesicle; melanosome; extracellular exosome; blood microparticle; hippocampal mossy fiber to CA3 synapse; glutamatergic synapse	GO:0005615; GO:0005634; GO:0005654; GO:0005737; GO:0005739; GO:0005829; GO:0005925; GO:0031982; GO:0042470; GO:0070062; GO:0072562; GO:0098686; GO:0098978	RNA binding; transcription factor binding; protein kinase binding; protein domain specific binding; ubiquitin protein ligase binding; identical protein binding; ion channel binding; cadherin binding	GO:0003723; GO:0008134; GO:0019901; GO:0019904; GO:0031625; GO:0042802; GO:0044325; GO:0045296	protein targeting; signal transduction; synaptic target recognition; cytokine-mediated signaling pathway; platelet activation; negative regulation of apoptotic process; regulation of mRNA stability; establishment of Golgi localization; membrane organization; regulation of synapse maturation; Golgi reassembly; positive regulation of protein insertion into mitochondrial membrane involved in apoptot…	GO:0006605; GO:0007165; GO:0008039; GO:0019221; GO:0030168; GO:0043066; GO:0043488; GO:0051683; GO:0061024; GO:0090128; GO:0090168; GO:1900740	PTHR18860:SF7	14-3-3 PROTEIN ZETA/DELTA	http://pantherdb.org/genes/gene.do?acc=HUMAN|HGNC=12855|UniProtKB=P63104	P00018; P00049; P00021; P00048
4E-BP1			1	1	1	1	1	1	Metabolism / translational control	.AML., .AMPK., .CANCER., .CCKR., .CCP., .CCY., .CD., .CSP., .CUR., .D100., .D200., .D300., .DMTOR., .EGFR., .HIF., .INS., .MTOR., .OP., .OPA., .P38., .P53S., .PI3K., .RTK., .SREME.	# 1965	# 0446	EIF4EBP1	4	448	1	19% (56/289)	eukaryotic translation initiation factor 4E binding protein 1	http://www.ncbi.nlm.nih.gov/gene/?term=1978	1978	13685	116636	475590		703628	15-20	13	Q13541	Q60876	Q62622	F1PZE3	I3L6D8	G7MZ42	abcam	ab32024	rb	mAb	hu, ms, rt	WB, IHC-P	cytoplasm; cytosol	GO:0005737; GO:0005829	eukaryotic initiation factor 4E binding; translation repressor activity	GO:0008190; GO:0030371	G1/S transition of mitotic cell cycle; IRES-dependent translational initiation of linear mRNA; insulin receptor signaling pathway; TOR signaling; positive regulation of mitotic cell cycle; negative regulation of translational initiation; cellular response to dexamethasone stimulus	GO:0000082; GO:0002192; GO:0008286; GO:0031929; GO:0045931; GO:0045947; GO:0071549	PTHR12669:SF14	EUKARYOTIC TRANSLATION INITIATION FACTOR 4E-BINDING PROTEIN 1	http://pantherdb.org/genes/gene.do?acc=HUMAN|HGNC=3288|UniProtKB=Q13541	P04397; P05918; P06959
4E-BP1 - phospho	Thr37/Thr46		2	2	8	8	8.1	8.1	Metabolism / translational control	.AML., .AMPK., .CANCER., .CCKR., .CCP., .CCY., .CD., .CSP., .CUR., .D100., .D200., .D300., .DMTOR., .EGFR., .HIF., .INS., .MTOR., .OP., .OPA., .P38., .P53S., .PI3K., .RTK., .SREME.	# 1203		EIF4EBP1	6	489.5	1	16% (44/278)	eukaryotic translation initiation factor 4E binding protein 1	http://www.ncbi.nlm.nih.gov/gene/?term=1978	1978	13685	116636	475590		703628	15-20	13	Q13541	Q60876	Q62622	F1PZE3	I3L6D8	G7MZ42	Cell Signaling	9459	rb	pAb	hu, ms, rt, mk	WB	cytoplasm; cytosol	GO:0005737; GO:0005829	eukaryotic initiation factor 4E binding; translation repressor activity	GO:0008190; GO:0030371	G1/S transition of mitotic cell cycle; IRES-dependent translational initiation of linear mRNA; insulin receptor signaling pathway; TOR signaling; positive regulation of mitotic cell cycle; negative regulation of translational initiation; cellular response to dexamethasone stimulus	GO:0000082; GO:0002192; GO:0008286; GO:0031929; GO:0045931; GO:0045947; GO:0071549	PTHR12669:SF14	EUKARYOTIC TRANSLATION INITIATION FACTOR 4E-BINDING PROTEIN 1	http://pantherdb.org/genes/gene.do?acc=HUMAN|HGNC=3288|UniProtKB=Q13541	P04397; P05918; P06959
4E-BP1 - phospho	Thr70		2	2	n/a	n/a	n/a	n/a		.AML., .AMPK., .CANCER., .CCKR., .CCP., .CCY., .CD., .CSP., .CUR., .D100., .D200., .D300., .DMTOR., .EGFR., .HIF., .INS., .MTOR., .OP., .OPA., .P38., .P53S., .PI3K., .RTK., .SREME.	# 2345		EIF4EBP1	1260	190	4	50% (4/8)	eukaryotic translation initiation factor 4E binding protein 1	http://www.ncbi.nlm.nih.gov/gene/?term=1978	1978	13685	116636	475590	100627508	703628	12	13	Q13541	Q60876	Q62622	F1PZE3	I3L6D8	G7MZ42	Cell Signaling	9455	rb	pAb	hu, ms, rt, mk	WB, IP	cytoplasm; cytosol	GO:0005737; GO:0005829	eukaryotic initiation factor 4E binding; translation repressor activity	GO:0008190; GO:0030371	G1/S transition of mitotic cell cycle; IRES-dependent translational initiation of linear mRNA; insulin receptor signaling pathway; TOR signaling; positive regulation of mitotic cell cycle; negative regulation of translational initiation; cellular response to dexamethasone stimulus	GO:0000082; GO:0002192; GO:0008286; GO:0031929; GO:0045931; GO:0045947; GO:0071549	PTHR12669:SF14	EUKARYOTIC TRANSLATION INITIATION FACTOR 4E-BINDING PROTEIN 1	http://pantherdb.org/genes/gene.do?acc=HUMAN|HGNC=3288|UniProtKB=Q13541	P04397; P05918; P06959
4E-BP1 - phospho	Ser65		2	2	8	8	8	8	Metabolism / translational control	.AML., .AMPK., .CANCER., .CCKR., .CCP., .CCY., .CD., .CSP., .CUR., .D200., .D300., .DMTOR., .EGFR., .HIF., .INS., .MTOR., .OP., .OPA., .P38., .P53S., .PI3K., .RTK., .SREME.	# 1202		EIF4EBP1	5	143.5	5	56% (54/96)	eukaryotic translation initiation factor 4E binding protein 1	http://www.ncbi.nlm.nih.gov/gene/?term=1978	1978	13685	116636	475590		703628	15-20	13	Q13541	Q60876	Q62622	F1PZE3	I3L6D8	G7MZ42	Cell Signaling	9456	rb	mAb	hu, mk	WB, IP	cytoplasm; cytosol	GO:0005737; GO:0005829	eukaryotic initiation factor 4E binding; translation repressor activity	GO:0008190; GO:0030371	G1/S transition of mitotic cell cycle; IRES-dependent translational initiation of linear mRNA; insulin receptor signaling pathway; TOR signaling; positive regulation of mitotic cell cycle; negative regulation of translational initiation; cellular response to dexamethasone stimulus	GO:0000082; GO:0002192; GO:0008286; GO:0031929; GO:0045931; GO:0045947; GO:0071549	PTHR12669:SF14	EUKARYOTIC TRANSLATION INITIATION FACTOR 4E-BINDING PROTEIN 1	http://pantherdb.org/genes/gene.do?acc=HUMAN|HGNC=3288|UniProtKB=Q13541	P04397; P05918; P06959
53BP1			1	7	7	8	7	7	DNA damage	.CCP., .CCY., .CD., .CSP., .DDR., .OP., .OT., .TRASR.	# 2139	# 1525	TP53BP1	7	174	1	24% (39/165)	tumor protein p53 binding protein 1	http://www.ncbi.nlm.nih.gov/gene/?term=7158	7158	27223	296099	478274	100520655	710237	450	214	Q12888	P70399	F1M842	F1PRR6	I3LPY5	F6VX15	Cell Signaling	4937	rb		hu, mk	WB, IHC-P, IF-IC	condensed chromosome kinetochore; nuclear chromosome, telomeric region; nucleus; nucleoplasm; replication fork; cytoplasm; nuclear body; site of double-strand break; DNA repair complex	GO:0000777; GO:0000784; GO:0005634; GO:0005654; GO:0005657; GO:0005737; GO:0016604; GO:0035861; GO:1990391	RNA polymerase II activating transcription factor binding; p53 binding; damaged DNA binding; transcription coregulator activity; methylated histone binding; telomeric DNA binding; histone binding; ubiquitin modification-dependent histone binding	GO:0001102; GO:0002039; GO:0003684; GO:0003712; GO:0035064; GO:0042162; GO:0042393; GO:0061649	DNA damage checkpoint; double-strand break repair via nonhomologous end joining; cellular response to DNA damage stimulus; positive regulation of isotype switching; positive regulation of transcription, DNA-templated; positive regulation of transcription by RNA polymerase II; positive regulation of DNA-binding transcription factor activity; protein homooligomerization; cellular response to X-ray;…	GO:0000077; GO:0006303; GO:0006974; GO:0045830; GO:0045893; GO:0045944; GO:0051091; GO:0051260; GO:0071481; GO:2000042	PTHR15321:SF3	TP53-BINDING PROTEIN 1	http://pantherdb.org/genes/gene.do?acc=HUMAN|HGNC=11999|UniProtKB=Q12888
53BP1 - phospho	Thr543		1	4	4	4	4	4	DNA damage	.CCP., .CCY., .CD., .CSP., .DDR., .OP., .OT., .TRASR.	# 1497		TP53BP1	10	73	5	81% (125/154)	tumor protein p53 binding protein 1	http://www.ncbi.nlm.nih.gov/gene/?term=7158	7158	27223	296099	478274	100520655	710237	450	214	Q12888	P70399	F1M842	F1PRR6	I3LPY5	F6VX15	Cell Signaling	3428	rb		hu (mk)	WB	condensed chromosome kinetochore; nuclear chromosome, telomeric region; nucleus; nucleoplasm; replication fork; cytoplasm; nuclear body; site of double-strand break; DNA repair complex	GO:0000777; GO:0000784; GO:0005634; GO:0005654; GO:0005657; GO:0005737; GO:0016604; GO:0035861; GO:1990391	RNA polymerase II activating transcription factor binding; p53 binding; damaged DNA binding; transcription coregulator activity; methylated histone binding; telomeric DNA binding; histone binding; ubiquitin modification-dependent histone binding	GO:0001102; GO:0002039; GO:0003684; GO:0003712; GO:0035064; GO:0042162; GO:0042393; GO:0061649	DNA damage checkpoint; double-strand break repair via nonhomologous end joining; cellular response to DNA damage stimulus; positive regulation of isotype switching; positive regulation of transcription, DNA-templated; positive regulation of transcription by RNA polymerase II; positive regulation of DNA-binding transcription factor activity; protein homooligomerization; cellular response to X-ray;…	GO:0000077; GO:0006303; GO:0006974; GO:0045830; GO:0045893; GO:0045944; GO:0051091; GO:0051260; GO:0071481; GO:2000042	PTHR15321:SF3	TP53-BINDING PROTEIN 1	http://pantherdb.org/genes/gene.do?acc=HUMAN|HGNC=11999|UniProtKB=Q12888
53BP1 - phospho	Ser1618		4	4	n/a	n/a	n/a	n/a	DNA damage	.CCP., .CCY., .CD., .CSP., .DDR., .OP., .OT., .TRASR.	# 1535		TP53BP1	11		5	100% (42/42)	tumor protein p53 binding protein 1	http://www.ncbi.nlm.nih.gov/gene/?term=7158	7158	27223	296099	478274	100520655	710237	450	214	Q12888	P70399	F1M842	F1PRR6	I3LPY5	F6VX15	Cell Signaling	6209	rb	mAb	hu, rt (ms, mk)	WB	condensed chromosome kinetochore; nuclear chromosome, telomeric region; nucleus; nucleoplasm; replication fork; cytoplasm; nuclear body; site of double-strand break; DNA repair complex	GO:0000777; GO:0000784; GO:0005634; GO:0005654; GO:0005657; GO:0005737; GO:0016604; GO:0035861; GO:1990391	RNA polymerase II activating transcription factor binding; p53 binding; damaged DNA binding; transcription coregulator activity; methylated histone binding; telomeric DNA binding; histone binding; ubiquitin modification-dependent histone binding	GO:0001102; GO:0002039; GO:0003684; GO:0003712; GO:0035064; GO:0042162; GO:0042393; GO:0061649	DNA damage checkpoint; double-strand break repair via nonhomologous end joining; cellular response to DNA damage stimulus; positive regulation of isotype switching; positive regulation of transcription, DNA-templated; positive regulation of transcription by RNA polymerase II; positive regulation of DNA-binding transcription factor activity; protein homooligomerization; cellular response to X-ray;…	GO:0000077; GO:0006303; GO:0006974; GO:0045830; GO:0045893; GO:0045944; GO:0051091; GO:0051260; GO:0071481; GO:2000042	PTHR15321:SF3	TP53-BINDING PROTEIN 1	http://pantherdb.org/genes/gene.do?acc=HUMAN|HGNC=11999|UniProtKB=Q12888
53BP1 - phospho	Ser1778		7	7	n/a	n/a	n/a	n/a	DNA damage	.CCP., .CCY., .CD., .CSP., .DDR., .OP., .OT., .TRASR.	# 1486		TP53BP1	9		5	100% (16/16)	tumor protein p53 binding protein 1	http://www.ncbi.nlm.nih.gov/gene/?term=7158	7158	27223	296099	478274	100520655	710237	450	214	Q12888	P70399	F1M842	F1PRR6	I3LPY5	F6VX15	Cell Signaling	2675	rb		hu, mk	WB, IF-IC, F	condensed chromosome kinetochore; nuclear chromosome, telomeric region; nucleus; nucleoplasm; replication fork; cytoplasm; nuclear body; site of double-strand break; DNA repair complex	GO:0000777; GO:0000784; GO:0005634; GO:0005654; GO:0005657; GO:0005737; GO:0016604; GO:0035861; GO:1990391	RNA polymerase II activating transcription factor binding; p53 binding; damaged DNA binding; transcription coregulator activity; methylated histone binding; telomeric DNA binding; histone binding; ubiquitin modification-dependent histone binding	GO:0001102; GO:0002039; GO:0003684; GO:0003712; GO:0035064; GO:0042162; GO:0042393; GO:0061649	DNA damage checkpoint; double-strand break repair via nonhomologous end joining; cellular response to DNA damage stimulus; positive regulation of isotype switching; positive regulation of transcription, DNA-templated; positive regulation of transcription by RNA polymerase II; positive regulation of DNA-binding transcription factor activity; protein homooligomerization; cellular response to X-ray;…	GO:0000077; GO:0006303; GO:0006974; GO:0045830; GO:0045893; GO:0045944; GO:0051091; GO:0051260; GO:0071481; GO:2000042	PTHR15321:SF3	TP53-BINDING PROTEIN 1	http://pantherdb.org/genes/gene.do?acc=HUMAN|HGNC=11999|UniProtKB=Q12888
53BP1 - phospho	Ser25/Ser29		7	7	n/a	n/a	n/a	n/a	DNA damage	.CCP., .CCY., .CD., .CSP., .DDR., .OP., .OT., .TRASR.	# 1485		TP53BP1	8	103	5	88% (21/24)	tumor protein p53 binding protein 1	http://www.ncbi.nlm.nih.gov/gene/?term=7158	7158	27223	296099	478274	100520655	710237	450	214	Q12888	P70399	F1M842	F1PRR6	I3LPY5	F6VX15	Cell Signaling	2674	rb		hu, mk	WB	condensed chromosome kinetochore; nuclear chromosome, telomeric region; nucleus; nucleoplasm; replication fork; cytoplasm; nuclear body; site of double-strand break; DNA repair complex	GO:0000777; GO:0000784; GO:0005634; GO:0005654; GO:0005657; GO:0005737; GO:0016604; GO:0035861; GO:1990391	RNA polymerase II activating transcription factor binding; p53 binding; damaged DNA binding; transcription coregulator activity; methylated histone binding; telomeric DNA binding; histone binding; ubiquitin modification-dependent histone binding	GO:0001102; GO:0002039; GO:0003684; GO:0003712; GO:0035064; GO:0042162; GO:0042393; GO:0061649	DNA damage checkpoint; double-strand break repair via nonhomologous end joining; cellular response to DNA damage stimulus; positive regulation of isotype switching; positive regulation of transcription, DNA-templated; positive regulation of transcription by RNA polymerase II; positive regulation of DNA-binding transcription factor activity; protein homooligomerization; cellular response to X-ray;…	GO:0000077; GO:0006303; GO:0006974; GO:0045830; GO:0045893; GO:0045944; GO:0051091; GO:0051260; GO:0071481; GO:2000042	PTHR15321:SF3	TP53-BINDING PROTEIN 1	http://pantherdb.org/genes/gene.do?acc=HUMAN|HGNC=11999|UniProtKB=Q12888
ABCG2 (BCRP)			2	6	7	7	1	2.1	Metabolism	.DRR., .OP., .OT.	# 1519		ABCG2	12	150	5	85% (75/88)	ATP binding cassette subfamily G member 2 (Junior blood group)	http://www.ncbi.nlm.nih.gov/gene/?term=9429	9429	26357	289453	478472		574307	65-80	72	Q9UNQ0	A0A0R4J0B6	Q4KM08	J9P696	K7GN23	F7F1T2	Cell Signaling	4477	rb		hu, ms, rt (mk, bo, xe, dg)	WB	nucleus; plasma membrane; integral component of membrane; mitochondrial membrane	GO:0005634; GO:0005886; GO:0016021; GO:0031966	transporter activity; ATP binding; xenobiotic transmembrane transporting ATPase activity; heme transporter activity; ATPase activity, coupled to transmembrane movement of substances; identical protein binding; protein homodimerization activity	GO:0005215; GO:0005524; GO:0008559; GO:0015232; GO:0042626; GO:0042802; GO:0042803	cellular iron ion homeostasis; response to drug; urate metabolic process; transmembrane transport	GO:0006879; GO:0042493; GO:0046415; GO:0055085	PTHR19241:SF311	ATP-BINDING CASSETTE SUB-FAMILY G MEMBER 2	http://pantherdb.org/genes/gene.do?acc=HUMAN|HGNC=74|UniProtKB=Q9UNQ0
ABCG5 (ATP Binding Cassette subfamily G, member 5)			2	7	7	7	2	7	Metabolism	.DRR., .OP., .OT.	# 0717		ABCG5	13	128	3	42% (61/144)	ATP binding cassette subfamily G member 5	http://www.ncbi.nlm.nih.gov/gene/?term=64240	64240	27409	114628	481354		713610	73	73	Q9H222	Q99PE8	Q99PE7	E2R684	F1S5I7	F7H0Y3	abcam	ab69713	rb		hu	WB	plasma membrane; integral component of plasma membrane; apical plasma membrane; ATP-binding cassette (ABC) transporter complex; receptor complex	GO:0005886; GO:0005887; GO:0016324; GO:0043190; GO:0043235	ATP binding; cholesterol transporter activity; ATPase activity, coupled to transmembrane movement of substances; metal ion binding; protein heterodimerization activity	GO:0005524; GO:0017127; GO:0042626; GO:0046872; GO:0046982	response to nutrient; excretion; response to ionizing radiation; negative regulation of intestinal phytosterol absorption; intestinal cholesterol absorption; cholesterol efflux; response to drug; cholesterol homeostasis; negative regulation of intestinal cholesterol absorption; transmembrane transport	GO:0007584; GO:0007588; GO:0010212; GO:0010949; GO:0030299; GO:0033344; GO:0042493; GO:0042632; GO:0045796; GO:0055085	PTHR19241:SF487	ATP-BINDING CASSETTE SUB-FAMILY G MEMBER 5	http://pantherdb.org/genes/gene.do?acc=HUMAN|HGNC=13886|UniProtKB=Q9H222
ABL2			2	6	4	7	4	6		.CCP., .CP., .CSP., .EGFR., .OP., .OPA., .RAS., .RTK., .ST.	# 1343		ABL2	14	234.5	5	74% (118/160)	ABL proto-oncogene 2, non-receptor tyrosine kinase	http://www.ncbi.nlm.nih.gov/gene/?term=27	27	11352	304883	480052	100627019	717037	128	128	P42684	F8VQH0	F1M0N1	F1PPK2	I3LP68	F7H524	abcam (Epitomics)	ab134134 (5431-1)	rb	mAb	hu, ms, rt	WB	cytosol; actin cytoskeleton	GO:0005829; GO:0015629	magnesium ion binding; phosphotyrosine residue binding; actin monomer binding; protein kinase activity; protein tyrosine kinase activity; non-membrane spanning protein tyrosine kinase activity; ATP binding; manganese ion binding; actin filament binding	GO:0000287; GO:0001784; GO:0003785; GO:0004672; GO:0004713; GO:0004715; GO:0005524; GO:0030145; GO:0051015	cellular protein modification process; cell adhesion; signal transduction; positive regulation of cytosolic calcium ion concentration; regulation of autophagy; positive regulation of phospholipase C activity; positive regulation of neuron projection development; peptidyl-tyrosine phosphorylation; regulation of endocytosis; cell differentiation; regulation of cell adhesion; peptidyl-tyrosine autop…	GO:0006464; GO:0007155; GO:0007165; GO:0007204; GO:0010506; GO:0010863; GO:0010976; GO:0018108; GO:0030100; GO:0030154; GO:0030155; GO:0038083; GO:0042127; GO:0051353; GO:0071300; GO:2000145; GO:2000249	PTHR24418:SF87	TYROSINE-PROTEIN KINASE ABL2	http://pantherdb.org/genes/gene.do?acc=HUMAN|HGNC=77|UniProtKB=P42684
Acetyl-CoA carboxylase - phospho	Ser79		2	2	1	2	2.1	2	Fatty acid biosynthesis	.AMPK., .CSP., .INS., .SREME.	# 1216		ACACA	17	494	1	34% (42/125)	acetyl-CoA carboxylase alpha	http://www.ncbi.nlm.nih.gov/gene/?term=31	31	107476	60581	491130			280	266	Q13085	Q5SWU9					Cell Signaling	3661	rb	pAb	hu, ms, rt, mk	WB, IHC-P, IP	fibrillar center; cytosol; actin cytoskeleton	GO:0001650; GO:0005829; GO:0015629	acetyl-CoA carboxylase activity; biotin carboxylase activity; ATP binding; identical protein binding; metal ion binding	GO:0003989; GO:0004075; GO:0005524; GO:0042802; GO:0046872	tissue homeostasis; acetyl-CoA metabolic process; fatty acid biosynthetic process; carnitine shuttle; protein metabolic process; positive regulation of cellular metabolic process; regulation of cholesterol biosynthetic process; fatty-acyl-CoA biosynthetic process; protein homotetramerization; lipid homeostasis; cellular response to prostaglandin E stimulus; malonyl-CoA biosynthetic process	GO:0001894; GO:0006084; GO:0006633; GO:0006853; GO:0019538; GO:0031325; GO:0045540; GO:0046949; GO:0051289; GO:0055088; GO:0071380; GO:2001295	PTHR45728:SF5	ACETYL-COA CARBOXYLASE 1	http://pantherdb.org/genes/gene.do?acc=HUMAN|HGNC=84|UniProtKB=Q13085
Ack1			4	4	n/a	n/a	n/a	n/a	Tyrosine kinase / adaptor	.CCP., .CP., .CSP., .OP., .OPA., .ST.	# 1559		TNK2	18		5	100% (50/50)	tyrosine kinase non receptor 2	http://www.ncbi.nlm.nih.gov/gene/?term=10188	10188	51789	303882	488025		711655	115	115	Q07912	G3X9X7	A0A0G2JYY3	E2RFP7	I3LH58	F7FZJ1	abcam	ab137506	rb		hu (rt, bo)	WB	nucleus; cytoplasm; endosome; plasma membrane; clathrin-coated pit; adherens junction; membrane; clathrin-coated vesicle; cytoplasmic vesicle membrane; perinuclear region of cytoplasm; Grb2-EGFR complex; cytoophidium	GO:0005634; GO:0005737; GO:0005768; GO:0005886; GO:0005905; GO:0005912; GO:0016020; GO:0030136; GO:0030659; GO:0048471; GO:0070436; GO:0097268	protein serine/threonine kinase activity; protein serine/threonine/tyrosine kinase activity; protein tyrosine kinase activity; non-membrane spanning protein tyrosine kinase activity; GTPase inhibitor activity; epidermal growth factor receptor binding; ATP binding; ubiquitin protein ligase binding; identical protein binding; metal ion binding; WW domain binding	GO:0004674; GO:0004712; GO:0004713; GO:0004715; GO:0005095; GO:0005154; GO:0005524; GO:0031625; GO:0042802; GO:0046872; GO:0050699	endocytosis; cell surface receptor signaling pathway; small GTPase mediated signal transduction; phosphorylation; cell differentiation; peptidyl-tyrosine autophosphorylation; regulation of cell proliferation; positive regulation of peptidyl-tyrosine phosphorylation; regulation of clathrin-dependent endocytosis	GO:0006897; GO:0007166; GO:0007264; GO:0016310; GO:0030154; GO:0038083; GO:0042127; GO:0050731; GO:2000369	PTHR24418:SF379	ACTIVATED CDC42 KINASE 1	http://pantherdb.org/genes/gene.do?acc=HUMAN|HGNC=19297|UniProtKB=Q07912
Ack1 - phospho	Tyr284		4	4	n/a	n/a	n/a	n/a	Tyrosine kinase / adaptor	.CCP., .CP., .CSP., .OP., .OPA., .ST.	# 1494		TNK2	19		5	100% (49/49)	tyrosine kinase non receptor 2	http://www.ncbi.nlm.nih.gov/gene/?term=10188	10188	51789	303882	488025		711655	135	115	Q07912	G3X9X7	A0A0G2JYY3	E2RFP7	I3LH58	F7FZJ1	Cell Signaling	3138	rb		hu (ms, rt)	WB	nucleus; cytoplasm; endosome; plasma membrane; clathrin-coated pit; adherens junction; membrane; clathrin-coated vesicle; cytoplasmic vesicle membrane; perinuclear region of cytoplasm; Grb2-EGFR complex; cytoophidium	GO:0005634; GO:0005737; GO:0005768; GO:0005886; GO:0005905; GO:0005912; GO:0016020; GO:0030136; GO:0030659; GO:0048471; GO:0070436; GO:0097268	protein serine/threonine kinase activity; protein serine/threonine/tyrosine kinase activity; protein tyrosine kinase activity; non-membrane spanning protein tyrosine kinase activity; GTPase inhibitor activity; epidermal growth factor receptor binding; ATP binding; ubiquitin protein ligase binding; identical protein binding; metal ion binding; WW domain binding	GO:0004674; GO:0004712; GO:0004713; GO:0004715; GO:0005095; GO:0005154; GO:0005524; GO:0031625; GO:0042802; GO:0046872; GO:0050699	endocytosis; cell surface receptor signaling pathway; small GTPase mediated signal transduction; phosphorylation; cell differentiation; peptidyl-tyrosine autophosphorylation; regulation of cell proliferation; positive regulation of peptidyl-tyrosine phosphorylation; regulation of clathrin-dependent endocytosis	GO:0006897; GO:0007166; GO:0007264; GO:0016310; GO:0030154; GO:0038083; GO:0042127; GO:0050731; GO:2000369	PTHR24418:SF379	ACTIVATED CDC42 KINASE 1	http://pantherdb.org/genes/gene.do?acc=HUMAN|HGNC=19297|UniProtKB=Q07912
ACOT13			1	1	n/a	n/a	n/a	n/a			# 1669		ACOT13	1205	131	5	85% (39/46)	acyl-CoA thioesterase 13	http://www.ncbi.nlm.nih.gov/gene/?term=55856	55856	66834	291135	610883		100335133	15	15	Q9NPJ3	Q9CQR4	D3ZA93	E2RNP6		F6PMY5	Sigma	HPA019881	rb	pAb	hu, ms, rt	WB, IF, IHC	nucleus; mitochondrion; spindle; cytosol	GO:0005634; GO:0005739; GO:0005819; GO:0005829	acyl-CoA hydrolase activity	GO:0047617	acyl-CoA metabolic process; protein homotetramerization; negative regulation of cold-induced thermogenesis	GO:0006637; GO:0051289; GO:0120163	PTHR21660:SF1	ACYL-COENZYME A THIOESTERASE 13	http://pantherdb.org/genes/gene.do?acc=HUMAN|HGNC=20999|UniProtKB=Q9NPJ3
ACOT4			2	3	n/a	n/a	n/a	n/a			# 1660		ACOT4	1206	328	1	15% (12/80)	acyl-CoA thioesterase 4	http://www.ncbi.nlm.nih.gov/gene/?term=122970	122970	171282	681337				46	46	Q8N9L9	Q8BWN8	D3ZIQ1				Sigma	HPA000779	rb	pAb	hu	WB, IHC	peroxisome; peroxisomal matrix; cytosol	GO:0005777; GO:0005782; GO:0005829	succinyl-CoA hydrolase activity; signaling receptor binding; palmitoyl-CoA hydrolase activity; acyl-CoA hydrolase activity; carboxylic ester hydrolase activity; myristoyl-CoA hydrolase activity	GO:0004778; GO:0005102; GO:0016290; GO:0047617; GO:0052689; GO:0102991	very long-chain fatty acid metabolic process; long-chain fatty acid metabolic process; succinyl-CoA metabolic process; protein targeting to peroxisome; fatty acid metabolic process; acyl-CoA metabolic process; saturated monocarboxylic acid metabolic process; unsaturated monocarboxylic acid metabolic process; dicarboxylic acid metabolic process; dicarboxylic acid catabolic process; short-chain fat…	GO:0000038; GO:0001676; GO:0006104; GO:0006625; GO:0006631; GO:0006637; GO:0032788; GO:0032789; GO:0043648; GO:0043649; GO:0046459	PTHR10824:SF6	ACYL-COENZYME A THIOESTERASE 4	http://pantherdb.org/genes/gene.do?acc=HUMAN|HGNC=19748|UniProtKB=Q8N9L9
ACOT8			1	4	n/a	n/a	n/a	n/a		.IMUR., .OP., .VIR.	# 1658		ACOT8	1207	96.5	5	78% (50/64)	acyl-CoA thioesterase 8	http://www.ncbi.nlm.nih.gov/gene/?term=10005	10005	170789	170588	477247	100157173	717238	36	36	O14734	P58137	F7F557	E2RN52	I3LA89	F7G1E9	Santa Cruz	sc-249901	gt	pAb	hu	WB, IF, ELISA	peroxisomal matrix; cytosol	GO:0005782; GO:0005829	acetyl-CoA hydrolase activity; signaling receptor binding; CoA hydrolase activity; palmitoyl-CoA hydrolase activity; choloyl-CoA hydrolase activity; acyl-CoA hydrolase activity; carboxylic ester hydrolase activity; medium-chain acyl-CoA hydrolase activity	GO:0003986; GO:0005102; GO:0016289; GO:0016290; GO:0033882; GO:0047617; GO:0052689; GO:0052815	protein targeting to peroxisome; acyl-CoA metabolic process; bile acid biosynthetic process; fatty acid catabolic process; viral process; peroxisome fission; fatty acid beta-oxidation using acyl-CoA oxidase; alpha-linolenic acid metabolic process; dicarboxylic acid catabolic process; negative regulation of CD4 biosynthetic process	GO:0006625; GO:0006637; GO:0006699; GO:0009062; GO:0016032; GO:0016559; GO:0033540; GO:0036109; GO:0043649; GO:0045225	PTHR11066:SF34	ACYL-COENZYME A THIOESTERASE 8	http://pantherdb.org/genes/gene.do?acc=HUMAN|HGNC=15919|UniProtKB=O14734
Actin			1	1	n/a	n/a	n/a	n/a	Cytoskeletal regulation / Adhesion	.ALZ., .CADH., .CSP., .DEV., .DI., .HUNT., .IMUF., .INFM., .INT., .OP., .OPA., .OT., .TRASR., .WNT.	# 2257		ACTA1	24	112712	1	0% (0/8)	actin alpha 1, skeletal muscle	http://www.ncbi.nlm.nih.gov/gene/?term=58	58	11459	29437		100154254	100426612	42	42	P68133	P68134	P68136		P68137	F7HM15	biorbyt	orb163571	rb	pAb	hu, rt	WB, ELISA	stress fiber; extracellular space; cytosol; striated muscle thin filament; actin filament; actin cytoskeleton; sarcomere; lamellipodium; filopodium; cell body; extracellular exosome; blood microparticle	GO:0001725; GO:0005615; GO:0005829; GO:0005865; GO:0005884; GO:0015629; GO:0030017; GO:0030027; GO:0030175; GO:0044297; GO:0070062; GO:0072562	structural constituent of cytoskeleton; ATP binding; myosin binding; ADP binding	GO:0005200; GO:0005524; GO:0017022; GO:0043531	muscle contraction; response to mechanical stimulus; response to extracellular stimulus; response to lithium ion; positive regulation of gene expression; muscle filament sliding; skeletal muscle thin filament assembly; skeletal muscle fiber adaptation; response to steroid hormone; skeletal muscle fiber development; cellular response to organonitrogen compound; mesenchyme migration	GO:0006936; GO:0009612; GO:0009991; GO:0010226; GO:0010628; GO:0030049; GO:0030240; GO:0043503; GO:0048545; GO:0048741; GO:0071417; GO:0090131	PTHR11937:SF193	ACTIN, ALPHA SKELETAL MUSCLE	http://pantherdb.org/genes/gene.do?acc=HUMAN|HGNC=129|UniProtKB=P68133	P00012; P00004; P00029; P00034; P00031; P00044; P00016; P00057
Actin			1	2	1	1	1	1	Cytoskeletal regulation / Adhesion	.ALZ., .CADH., .CSP., .DEV., .DI., .HUNT., .IMUF., .INFM., .INT., .OP., .OPA., .OT., .TRASR., .WNT.	# 0900		ACTA1	24	1334	1	13% (37/288)	actin, alpha 1, skeletal muscle	http://www.ncbi.nlm.nih.gov/gene/?term=58	58	11459	29437	488984	100154254	100426612	45	42	P68133	P68134	P68136	F1PVC1	P68137	F7HM15	Santa Cruz	sc-1616	gt	pAb		WB, IP, IF, ELISA	stress fiber; extracellular space; cytosol; striated muscle thin filament; actin filament; actin cytoskeleton; sarcomere; lamellipodium; filopodium; cell body; extracellular exosome; blood microparticle	GO:0001725; GO:0005615; GO:0005829; GO:0005865; GO:0005884; GO:0015629; GO:0030017; GO:0030027; GO:0030175; GO:0044297; GO:0070062; GO:0072562	structural constituent of cytoskeleton; ATP binding; myosin binding; ADP binding	GO:0005200; GO:0005524; GO:0017022; GO:0043531	muscle contraction; response to mechanical stimulus; response to extracellular stimulus; response to lithium ion; positive regulation of gene expression; muscle filament sliding; skeletal muscle thin filament assembly; skeletal muscle fiber adaptation; response to steroid hormone; skeletal muscle fiber development; cellular response to organonitrogen compound; mesenchyme migration	GO:0006936; GO:0009612; GO:0009991; GO:0010226; GO:0010628; GO:0030049; GO:0030240; GO:0043503; GO:0048545; GO:0048741; GO:0071417; GO:0090131	PTHR11937:SF193	ACTIN, ALPHA SKELETAL MUSCLE	http://pantherdb.org/genes/gene.do?acc=HUMAN|HGNC=129|UniProtKB=P68133	P00012; P00004; P00029; P00034; P00031; P00044; P00016; P00057
Actin			1	1	1	1	1	2	Cytoskeletal regulation / Adhesion	.ALZ., .CADH., .CSP., .DEV., .DI., .HUNT., .IMUF., .INFM., .INT., .OP., .OPA., .OT., .TRASR., .WNT.	# 0301		ACTA1	44	52424	1	0% (0/163)	actin, alpha 1, skeletal muscle	http://www.ncbi.nlm.nih.gov/gene/?term=58	58	11459	29437	488984	100154254	100426612	42	42	P68133	P68134	P68136	F1PVC1	P68137	F7HM15	Sigma	A2066	rb		amoebae, hu	WB	stress fiber; extracellular space; cytosol; striated muscle thin filament; actin filament; actin cytoskeleton; sarcomere; lamellipodium; filopodium; cell body; extracellular exosome; blood microparticle	GO:0001725; GO:0005615; GO:0005829; GO:0005865; GO:0005884; GO:0015629; GO:0030017; GO:0030027; GO:0030175; GO:0044297; GO:0070062; GO:0072562	structural constituent of cytoskeleton; ATP binding; myosin binding; ADP binding	GO:0005200; GO:0005524; GO:0017022; GO:0043531	muscle contraction; response to mechanical stimulus; response to extracellular stimulus; response to lithium ion; positive regulation of gene expression; muscle filament sliding; skeletal muscle thin filament assembly; skeletal muscle fiber adaptation; response to steroid hormone; skeletal muscle fiber development; cellular response to organonitrogen compound; mesenchyme migration	GO:0006936; GO:0009612; GO:0009991; GO:0010226; GO:0010628; GO:0030049; GO:0030240; GO:0043503; GO:0048545; GO:0048741; GO:0071417; GO:0090131	PTHR11937:SF193	ACTIN, ALPHA SKELETAL MUSCLE	http://pantherdb.org/genes/gene.do?acc=HUMAN|HGNC=129|UniProtKB=P68133	P00012; P00004; P00029; P00034; P00031; P00044; P00016; P00057
ADAM12			7	2	6	6	7	7	Cytoskeletal signaling	.ANG., .CANCER., .OP.	# 1387		ADAM12	25	235	5	54% (52/96)	ADAM metallopeptidase domain 12	http://www.ncbi.nlm.nih.gov/gene/?term=8038	8038	11489	679837	100686018			100	100	O43184	Q61824	F1M9Z9	J9P6Y1	F1SDM3	F7ESA2	abcam	ab137468	rb		hu	IHC-P, ICC-IF, WB	extracellular region; nucleoplasm; plasma membrane; integral component of membrane	GO:0005576; GO:0005654; GO:0005886; GO:0016021	metalloendopeptidase activity; metallopeptidase activity; SH3 domain binding; metal ion binding	GO:0004222; GO:0008237; GO:0017124; GO:0046872	cell adhesion; myoblast fusion; extracellular matrix organization; positive regulation of angiogenesis	GO:0007155; GO:0007520; GO:0030198; GO:0045766	PTHR11905:SF112	DISINTEGRIN AND METALLOPROTEINASE DOMAIN-CONTAINING PROTEIN 12	http://pantherdb.org/genes/gene.do?acc=HUMAN|HGNC=190|UniProtKB=O43184
Adam9			1	2.1	1	7	1.1	1	Cytoskeletal signaling	.ALZ., .CSP., .DEV., .DI., .INT., .MAPK., .MIG., .OP., .OPA., .OT., .OXS., .RTK., .SREME., .TGFB.	# 1429		ADAM9	26	244	2	40% (112/279)	ADAM metallopeptidase domain 9	http://www.ncbi.nlm.nih.gov/gene/?term=8754	8754	11502	290834	475579	397344		100-115, 75-80	91	Q13443	Q61072	E9PTA4	J9PAG8	F1RZL4	F6WJ32	Cell Signaling	4151	rb	mAb	hu, ms, rt, mk	WB	extracellular space; focal adhesion; cell surface; integral component of membrane; basolateral plasma membrane; intrinsic component of external side of plasma membrane; extracellular exosome	GO:0005615; GO:0005925; GO:0009986; GO:0016021; GO:0016323; GO:0031233; GO:0070062	metalloendopeptidase activity; protein kinase C binding; integrin binding; collagen binding; metallopeptidase activity; SH3 domain binding; laminin binding; metal ion binding	GO:0004222; GO:0005080; GO:0005178; GO:0005518; GO:0008237; GO:0017124; GO:0043236; GO:0046872	activation of MAPKK activity; membrane protein ectodomain proteolysis; cell adhesion; cell-matrix adhesion; transforming growth factor beta receptor signaling pathway; integrin-mediated signaling pathway; response to manganese ion; cell migration; keratinocyte differentiation; cell adhesion mediated by integrin; positive regulation of cell adhesion mediated by integrin; cell-cell adhesion mediate…	GO:0000186; GO:0006509; GO:0007155; GO:0007160; GO:0007179; GO:0007229; GO:0010042; GO:0016477; GO:0030216; GO:0033627; GO:0033630; GO:0033631; GO:0034241; GO:0034612; GO:0034616; GO:0042117; GO:0042542; GO:0050714; GO:0051044; GO:0051088; GO:0051384; GO:0051549; GO:0051592; GO:0071222; GO:0097327	PTHR11905:SF136	DISINTEGRIN AND METALLOPROTEINASE DOMAIN-CONTAINING PROTEIN 9	http://pantherdb.org/genes/gene.do?acc=HUMAN|HGNC=216|UniProtKB=Q13443	P00003
ADAMTS1			2	4	8	8	4	4	Cytoskeletal signaling	.CCP., .CP., .CSP., .INT., .OP., .OPA.	# 1936	# 1463	ADAMTS1	27	108	5	74% (104/140)	ADAM metallopeptidase with thrombospondin type 1 motif 1	http://www.ncbi.nlm.nih.gov/gene/?term=9510	9510	11504	79252	100686153			110	105	Q9UHI8	P97857	Q68EJ2	F1PGL0	K7GS44		Cell Signaling	12897	rb	mAb	hu	WB	basement membrane; cytoplasmic vesicle	GO:0005604; GO:0031410	metalloendopeptidase activity; heparin binding; metallopeptidase activity; zinc ion binding	GO:0004222; GO:0008201; GO:0008237; GO:0008270	ovulation from ovarian follicle; kidney development; integrin-mediated signaling pathway; negative regulation of cell proliferation; heart trabecula formation; positive regulation of G1/S transition of mitotic cell cycle; positive regulation of vascular smooth muscle cell proliferation; positive regulation of vascular associated smooth muscle cell migration	GO:0001542; GO:0001822; GO:0007229; GO:0008285; GO:0060347; GO:1900087; GO:1904707; GO:1904754	PTHR13723:SF40	A DISINTEGRIN AND METALLOPROTEINASE WITH THROMBOSPONDIN MOTIFS 1	http://pantherdb.org/genes/gene.do?acc=HUMAN|HGNC=217|UniProtKB=Q9UHI8
Adipophilin			1	1.1	1.1	8	8	8		.DRR., .OP., .OT.	# 0819		PLIN2	28	376	5	75% (97/129)	perilipin 2	http://www.ncbi.nlm.nih.gov/gene/?term=123	123	11520	298199	100856329		712661	48	48	Q99541	P43883	F6QBA3	E2RP20	I3L7T9	F7GZC0	Progen	610102	ms	mAb	hu, â€¦	WB, IHC	extracellular region; nucleus; endoplasmic reticulum; lipid droplet; cytosol; plasma membrane	GO:0005576; GO:0005634; GO:0005783; GO:0005811; GO:0005829; GO:0005886			response to organic cyclic compound; long-chain fatty acid transport; regulation of lipid metabolic process; lipid storage; response to drug	GO:0014070; GO:0015909; GO:0019216; GO:0019915; GO:0042493	PTHR14024:SF25	PERILIPIN-2	http://pantherdb.org/genes/gene.do?acc=HUMAN|HGNC=248|UniProtKB=Q99541
Afadin - phospho	Ser1718		2	4	4	4	7	7	Adhesion	.ALZ., .cAMP., .CSP., .DI., .GPCR., .MIG., .OP., .OPA., .OT., .RAS., .RTK., .ST.	# 1532		AFDN	29	81	5	96% (119/124)	afadin, adherens junction formation factor	http://www.ncbi.nlm.nih.gov/gene/?term=4301	4301	17356	26955	431695		693560	205	207	P55196	Q9QZQ1	F1LT10	J9NWX6	F1SBY5	F7HG08	Cell Signaling	5485	rb		hu (ms, rt, mk, dg)	WB	nucleoplasm; cytosol; plasma membrane; cell-cell junction; cell-cell adherens junction; nuclear speck; cell junction; cell-cell contact zone; tight junction	GO:0005654; GO:0005829; GO:0005886; GO:0005911; GO:0005913; GO:0016607; GO:0030054; GO:0044291; GO:0070160	protein C-terminus binding; Ras GTPase binding; cadherin binding; cell adhesion molecule binding; actin filament binding	GO:0008022; GO:0017016; GO:0045296; GO:0050839; GO:0051015	cell adhesion; signal transduction; cell-cell signaling; negative regulation of cell migration; regulation of protein localization; adherens junction organization; positive regulation of GTPase activity; cell-cell adhesion mediated by cadherin; establishment of protein localization to plasma membrane; bicellular tight junction assembly; establishment of endothelial intestinal barrier; positive re…	GO:0007155; GO:0007165; GO:0007267; GO:0030336; GO:0032880; GO:0034332; GO:0043547; GO:0044331; GO:0061951; GO:0070830; GO:0090557; GO:2000049	PTHR10398:SF2	AFADIN	http://pantherdb.org/genes/gene.do?acc=HUMAN|HGNC=7137|UniProtKB=P55196	P00004
AFP			4	4	n/a	n/a	n/a	n/a	Wnt / hedgehog signaling / tumor marker	.CSP., .DEV., .HIPPO., .TGFB.	# 0873		AFP	30	66	5	59% (56/95)	alpha fetoprotein	http://www.ncbi.nlm.nih.gov/gene/?term=174	174	11576	24177	403551		704786	70	69	P02771	P02772	G3V6D0	F1PXN2	K7GNM1	F6VWH6	Epitomics	1816-1	rb	mAb	hu	WB	extracellular space; endoplasmic reticulum lumen	GO:0005615; GO:0005788	metal ion binding	GO:0046872	ovulation from ovarian follicle; progesterone metabolic process; post-translational protein modification; cellular protein metabolic process; SMAD protein signal transduction	GO:0001542; GO:0042448; GO:0043687; GO:0044267; GO:0060395	PTHR11385:SF7	ALPHA-FETOPROTEIN	http://pantherdb.org/genes/gene.do?acc=HUMAN|HGNC=317|UniProtKB=P02771
AHR (aryl hydrocarbon receptor)			6	2	6	6	7	7	Transcription factor	.APO., .CCP., .CCY., .CD., .CSP., .OP., .OT., .TCD., .TMAT., .TRASR.	# 1100		AHR	32	1704	2	19% (12/64)	aryl hydrocarbon receptor	http://www.ncbi.nlm.nih.gov/gene/?term=196	196	11622	25690	475251			96	96	P35869	Q3U5D9	G3V6M2	E2QWU8	I3LF82	F6VNI3	R&D	AF6697	sheep		hu, ms	WB	nucleus; nucleoplasm; transcription factor complex; cytoplasm; cytosol; protein-containing complex; cytosolic aryl hydrocarbon receptor complex	GO:0005634; GO:0005654; GO:0005667; GO:0005737; GO:0005829; GO:0032991; GO:0034752	DNA-binding transcription factor activity, RNA polymerase II-specific; TFIID-class transcription factor complex binding; transcription coactivator binding; DNA binding; DNA-binding transcription factor activity; aryl hydrocarbon receptor activity; nuclear receptor activity; transcription factor binding; TBP-class protein binding; enhancer binding; protein homodimerization activity; transcription …	GO:0000981; GO:0001094; GO:0001223; GO:0003677; GO:0003700; GO:0004874; GO:0004879; GO:0008134; GO:0017025; GO:0035326; GO:0042803; GO:0044212; GO:0046982; GO:0046983; GO:0051879; GO:0070888; GO:1990837	blood vessel development; regulation of transcription, DNA-templated; regulation of transcription by RNA polymerase II; transcription by RNA polymerase II; xenobiotic metabolic process; apoptotic process; cell cycle; response to xenobiotic stimulus; response to toxic substance; regulation of gene expression; cAMP-mediated signaling; regulation of B cell proliferation; circadian regulation of gene…	GO:0001568; GO:0006355; GO:0006357; GO:0006366; GO:0006805; GO:0006915; GO:0007049; GO:0009410; GO:0009636; GO:0010468; GO:0019933; GO:0030888; GO:0032922; GO:0045892; GO:0045893; GO:0045944; GO:0071320; GO:1904322; GO:1904613	PTHR10649:SF9	ARYL HYDROCARBON RECEPTOR	http://pantherdb.org/genes/gene.do?acc=HUMAN|HGNC=348|UniProtKB=P35869
AIM2			4	4	n/a	n/a	n/a	n/a		.APO., .CD., .CSP., .IIR., .IMFR., .IMU., .IMUF., .IMUR., .NFKB., .OP., .TNF.	# 1664		AIM2	1208		5	100% (64/64)	absent in melanoma 2	http://www.ncbi.nlm.nih.gov/gene/?term=9447	9447	383619	304987				40	39	O14862	Q91VJ1	D4A9W0				Cell Signaling	12948	rb	mAb	hu	WB, IP	nucleoplasm; cytoplasm; mitochondrion; cytosol; AIM2 inflammasome complex	GO:0005654; GO:0005737; GO:0005739; GO:0005829; GO:0097169	double-stranded DNA binding; identical protein binding	GO:0003690; GO:0042802	activation of innate immune response; positive regulation of defense response to virus by host; apoptotic process; inflammatory response; immune response; negative regulation of NF-kappaB transcription factor activity; positive regulation of protein oligomerization; positive regulation of interleukin-1 beta production; tumor necrosis factor-mediated signaling pathway; cellular response to interfe…	GO:0002218; GO:0002230; GO:0006915; GO:0006954; GO:0006955; GO:0032088; GO:0032461; GO:0032731; GO:0033209; GO:0035458; GO:0035690; GO:0045087; GO:0050702; GO:0050718; GO:0051092; GO:0070269; GO:2001056	PTHR12200:SF17	INTERFERON-INDUCIBLE PROTEIN AIM2	http://pantherdb.org/genes/gene.do?acc=HUMAN|HGNC=357|UniProtKB=O14862
Akt (pan)			1	1	1	1	1	1	Akt signaling / metabolism	.AML., .AMPK., .ANG., .APH., .APO., .BCR., .BRC., .CAMET., .cAMP., .CANCER., .CANPTHW., .CCKR., .CCP., .CD., .CML., .CP., .CRC., .CSP., .CUR., .D100., .D200., .D300., .DAKT., .DDR., .DI., .DMTOR., .DRAS., .EGFR., .EMC., .ENDO., .FAS., .FGFR., .FOXO., .GLI., .GPCR., .GPROT., .HEPB., .HIF., .HUNT., .IMFR., .IMUF., .IMUR., .INFM., .INS., .INT., .MAPK., .MEL., .MTOR., .NFKB., .NSCLC., .OP., .OPA., .O…	# 2584	# 1317, # 0579	AKT1, AKT2, AKT3	34	1198	1	4% (19/477)	AKT serine/threonine kinase 1	http://www.ncbi.nlm.nih.gov/gene/?term=207	207	11651	24185	490878		697747	60	56	P31749, P31751, Q9Y243	P31750	P47196	E2RJX4		F6RCU6	Cell Signaling	4685	rb	mAb	hu, ms, rt, mk	WB, IP, IHC-P, IF-IC, F	nucleus; nucleoplasm; cytoplasm; mitochondrion; spindle; cytosol; plasma membrane; cell-cell junction; microtubule cytoskeleton; vesicle; protein-containing complex; ciliary basal body; postsynapse	GO:0005634; GO:0005654; GO:0005737; GO:0005739; GO:0005819; GO:0005829; GO:0005886; GO:0005911; GO:0015630; GO:0031982; GO:0032991; GO:0036064; GO:0098794	protein kinase activity; protein serine/threonine kinase activity; protein serine/threonine/tyrosine kinase activity; protein kinase C binding; ATP binding; phosphatidylinositol-3,4,5-trisphosphate binding; kinase activity; enzyme binding; nitric-oxide synthase regulator activity; GTPase activating protein binding; identical protein binding; protein homodimerization activity; phosphatidylinositol…	GO:0004672; GO:0004674; GO:0004712; GO:0005080; GO:0005524; GO:0005547; GO:0016301; GO:0019899; GO:0030235; GO:0032794; GO:0042802; GO:0042803; GO:0043325; GO:0051721; GO:0071889	protein import into nucleus, translocation; osteoblast differentiation; maternal placenta development; positive regulation of protein phosphorylation; positive regulation of endothelial cell proliferation; cell migration involved in sprouting angiogenesis; glycogen biosynthetic process; regulation of glycogen biosynthetic process; glucose metabolic process; translation; regulation of translation;…	GO:0000060; GO:0001649; GO:0001893; GO:0001934; GO:0001938; GO:0002042; GO:0005978; GO:0005979; GO:0006006; GO:0006412; GO:0006417; GO:0006464; GO:0006468; GO:0006469; GO:0006809; GO:0006924; GO:0006954; GO:0006974; GO:0006979; GO:0007165; GO:0007173; GO:0007186; GO:0007249; GO:0007281; GO:0007568; GO:0008283; GO:0008284; GO:0008286; GO:0008637; GO:0008643; GO:0009408; GO:0010507; GO:0010628; GO:…	PTHR24356:SF171	RAC-ALPHA SERINE/THREONINE-PROTEIN KINASE	http://pantherdb.org/genes/gene.do?acc=HUMAN|HGNC=391|UniProtKB=P31749	P04397; P00033; P04393; P00053; P00018; P00006; P06959; P00029; P00030; P00021; P00059; P00005; P00019; P00031; P00020; P00048; P00056; P00036; P06664; P04398
Akt (pan) - phospho	Thr308		1	2	n/a	n/a	n/a	n/a	Akt signaling / metabolism	.AML., .AMPK., .ANG., .APH., .APO., .BCR., .BRC., .CAMET., .cAMP., .CANCER., .CANPTHW., .CCKR., .CCP., .CD., .CML., .CP., .CRC., .CSP., .CUR., .D100., .D200., .D300., .DAKT., .DDR., .DI., .DMTOR., .DRAS., .EGFR., .EMC., .ENDO., .FAS., .FGFR., .FOXO., .GLI., .GPCR., .GPROT., .HEPB., .HIF., .HUNT., .IMFR., .IMUF., .IMUR., .INFM., .INS., .INT., .MAPK., .MEL., .MIG., .MTOR., .NFKB., .NSCLC., .OP., .O…	# 2347		AKT1, AKT2, AKT3	36	1524	2.5	38% (3/8)	AKT serine/threonine kinase 1; AKT serine/threonine kinase 2; AKT serine/threonine kinase 3	http://www.ncbi.nlm.nih.gov/gene/?term=207, http://www.ncbi.nlm.nih.gov/gene/?term=208, http://www.ncbi.nlm.nih.gov/gene/?term=10000	207, 208, 10000	11651, 11652, NA	24185, 25233, NA	NA, 449021, 442964	NA, NA, 100513811	697747, 700591, NA	55	55	P31749, P31751, Q9Y243	P31750, Q60823, NA	P47196, Q3HSE5, NA	NA, F1PRG4, F1Q4F8	NA, NA, K7GLV8	F6RCU6, F6QE96, NA	Cell Signaling	13038	rb	mAb	hu, ms, rt, mk	WB, IP, IF, F	nucleus; nucleoplasm; cytoplasm; mitochondrion; spindle; cytosol; plasma membrane; cell-cell junction; microtubule cytoskeleton; vesicle; protein-containing complex; ciliary basal body; postsynapse; early endosome; cell cortex; ruffle membrane; intracellular membrane-bounded organelle; membrane	GO:0005634; GO:0005654; GO:0005737; GO:0005739; GO:0005819; GO:0005829; GO:0005886; GO:0005911; GO:0015630; GO:0031982; GO:0032991; GO:0036064; GO:0098794; GO:0005769; GO:0005938; GO:0032587; GO:0043231; GO:0016020	protein kinase activity; protein serine/threonine kinase activity; protein serine/threonine/tyrosine kinase activity; protein kinase C binding; ATP binding; phosphatidylinositol-3,4,5-trisphosphate binding; kinase activity; enzyme binding; nitric-oxide synthase regulator activity; GTPase activating protein binding; identical protein binding; protein homodimerization activity; phosphatidylinositol…	GO:0004672; GO:0004674; GO:0004712; GO:0005080; GO:0005524; GO:0005547; GO:0016301; GO:0019899; GO:0030235; GO:0032794; GO:0042802; GO:0042803; GO:0043325; GO:0051721; GO:0071889; GO:0046872	protein import into nucleus, translocation; osteoblast differentiation; maternal placenta development; positive regulation of protein phosphorylation; positive regulation of endothelial cell proliferation; cell migration involved in sprouting angiogenesis; glycogen biosynthetic process; regulation of glycogen biosynthetic process; glucose metabolic process; translation; regulation of translation;…	GO:0000060; GO:0001649; GO:0001893; GO:0001934; GO:0001938; GO:0002042; GO:0005978; GO:0005979; GO:0006006; GO:0006412; GO:0006417; GO:0006464; GO:0006468; GO:0006469; GO:0006809; GO:0006924; GO:0006954; GO:0006974; GO:0006979; GO:0007165; GO:0007173; GO:0007186; GO:0007249; GO:0007281; GO:0007568; GO:0008283; GO:0008284; GO:0008286; GO:0008637; GO:0008643; GO:0009408; GO:0010507; GO:0010628; GO:…	PTHR24356:SF171; PTHR24356:SF176; PTHR24356:SF190	RAC-ALPHA SERINE/THREONINE-PROTEIN KINASE; RAC-BETA SERINE/THREONINE-PROTEIN KINASE; RAC-GAMMA SERINE/THREONINE-PROTEIN KINASE	http://pantherdb.org/genes/gene.do?acc=HUMAN|HGNC=391|UniProtKB=P31749; http://pantherdb.org/genes/gene.do?acc=HUMAN|HGNC=392|UniProtKB=P31751; http://pantherdb.org/genes/gene.do?acc=HUMAN|HGNC=393|UniProtKB=Q9Y243	P04397; P00033; P04393; P00053; P00018; P00006; P06959; P00029; P00030; P00021; P00059; P00005; P00019; P00031; P00020; P00048; P00056; P00036; P06664; P04398; P00047
Akt (pan) - phospho	Ser473	x	1.1	1.1	8	8	1.1	8	Akt signaling / metabolism	.AML., .AMPK., .ANG., .APH., .APO., .BCR., .BRC., .CAMET., .cAMP., .CANCER., .CANPTHW., .CCKR., .CCP., .CD., .CML., .CP., .CRC., .CSP., .CUR., .D100., .D200., .D300., .DAKT., .DDR., .DI., .DMTOR., .DRAS., .EGFR., .EMC., .ENDO., .FAS., .FGFR., .FOXO., .GLI., .GPCR., .GPROT., .HEPB., .HIF., .HUNT., .IMFR., .IMUF., .IMUR., .INFM., .INS., .INT., .MAPK., .MEL., .MTOR., .NFKB., .NSCLC., .OP., .OPA., .O…	# 2117	# 1090	AKT1, AKT2, AKT3	35	144	5	54% (258/480)	AKT serine/threonine kinase 1	http://www.ncbi.nlm.nih.gov/gene/?term=207	207	11651	24185	490878		697747	60	56	P31749, P31751, Q9Y243	P31750	P47196	E2RJX4		F6RCU6	Cell Signaling	4060	rb	mAb	hu, ms, rt, mk, ha, b, Dm, Z (pg, c, x, dg)	WB, IHC-P	nucleus; nucleoplasm; cytoplasm; mitochondrion; spindle; cytosol; plasma membrane; cell-cell junction; microtubule cytoskeleton; vesicle; protein-containing complex; ciliary basal body; postsynapse	GO:0005634; GO:0005654; GO:0005737; GO:0005739; GO:0005819; GO:0005829; GO:0005886; GO:0005911; GO:0015630; GO:0031982; GO:0032991; GO:0036064; GO:0098794	protein kinase activity; protein serine/threonine kinase activity; protein serine/threonine/tyrosine kinase activity; protein kinase C binding; ATP binding; phosphatidylinositol-3,4,5-trisphosphate binding; kinase activity; enzyme binding; nitric-oxide synthase regulator activity; GTPase activating protein binding; identical protein binding; protein homodimerization activity; phosphatidylinositol…	GO:0004672; GO:0004674; GO:0004712; GO:0005080; GO:0005524; GO:0005547; GO:0016301; GO:0019899; GO:0030235; GO:0032794; GO:0042802; GO:0042803; GO:0043325; GO:0051721; GO:0071889	protein import into nucleus, translocation; osteoblast differentiation; maternal placenta development; positive regulation of protein phosphorylation; positive regulation of endothelial cell proliferation; cell migration involved in sprouting angiogenesis; glycogen biosynthetic process; regulation of glycogen biosynthetic process; glucose metabolic process; translation; regulation of translation;…	GO:0000060; GO:0001649; GO:0001893; GO:0001934; GO:0001938; GO:0002042; GO:0005978; GO:0005979; GO:0006006; GO:0006412; GO:0006417; GO:0006464; GO:0006468; GO:0006469; GO:0006809; GO:0006924; GO:0006954; GO:0006974; GO:0006979; GO:0007165; GO:0007173; GO:0007186; GO:0007249; GO:0007281; GO:0007568; GO:0008283; GO:0008284; GO:0008286; GO:0008637; GO:0008643; GO:0009408; GO:0010507; GO:0010628; GO:…	PTHR24356:SF171	RAC-ALPHA SERINE/THREONINE-PROTEIN KINASE	http://pantherdb.org/genes/gene.do?acc=HUMAN|HGNC=391|UniProtKB=P31749	P04397; P00033; P04393; P00053; P00018; P00006; P06959; P00029; P00030; P00021; P00059; P00005; P00019; P00031; P00020; P00048; P00056; P00036; P06664; P04398
Akt (pan) - phospho	Thr308	x	1.1	4	4	4	4	4	Akt signaling / metabolism	.AML., .AMPK., .ANG., .APH., .APO., .BCR., .BRC., .CAMET., .cAMP., .CANCER., .CANPTHW., .CCKR., .CCP., .CD., .CML., .CP., .CRC., .CSP., .DDR., .DI., .EGFR., .EMC., .ENDO., .FAS., .FGFR., .FOXO., .GLI., .GPCR., .GPROT., .HEPB., .HIF., .HUNT., .IMFR., .IMUF., .IMUR., .INFM., .INS., .INT., .MAPK., .MEL., .MTOR., .NFKB., .NSCLC., .OP., .OPA., .OT., .OXS., .P53S., .PAC., .PI3K., .PLAT., .PRC., .RAS., …	# 2404	# 0583	AKT1, AKT2, AKT3	36	76	5	85% (248/293)	AKT serine/threonine kinase 1	http://www.ncbi.nlm.nih.gov/gene/?term=207	207	11651	24185	490878		697747	60	56	P31749, P31751, Q9Y243	P31750	P47196	E2RJX4		F6RCU6	Cell Signaling	2965	rb	mAb	hu, ms, rt, ha, mk	WB, IF-IC, F	nucleus; nucleoplasm; cytoplasm; mitochondrion; spindle; cytosol; plasma membrane; cell-cell junction; microtubule cytoskeleton; vesicle; protein-containing complex; ciliary basal body; postsynapse	GO:0005634; GO:0005654; GO:0005737; GO:0005739; GO:0005819; GO:0005829; GO:0005886; GO:0005911; GO:0015630; GO:0031982; GO:0032991; GO:0036064; GO:0098794	protein kinase activity; protein serine/threonine kinase activity; protein serine/threonine/tyrosine kinase activity; protein kinase C binding; ATP binding; phosphatidylinositol-3,4,5-trisphosphate binding; kinase activity; enzyme binding; nitric-oxide synthase regulator activity; GTPase activating protein binding; identical protein binding; protein homodimerization activity; phosphatidylinositol…	GO:0004672; GO:0004674; GO:0004712; GO:0005080; GO:0005524; GO:0005547; GO:0016301; GO:0019899; GO:0030235; GO:0032794; GO:0042802; GO:0042803; GO:0043325; GO:0051721; GO:0071889	protein import into nucleus, translocation; osteoblast differentiation; maternal placenta development; positive regulation of protein phosphorylation; positive regulation of endothelial cell proliferation; cell migration involved in sprouting angiogenesis; glycogen biosynthetic process; regulation of glycogen biosynthetic process; glucose metabolic process; translation; regulation of translation;…	GO:0000060; GO:0001649; GO:0001893; GO:0001934; GO:0001938; GO:0002042; GO:0005978; GO:0005979; GO:0006006; GO:0006412; GO:0006417; GO:0006464; GO:0006468; GO:0006469; GO:0006809; GO:0006924; GO:0006954; GO:0006974; GO:0006979; GO:0007165; GO:0007173; GO:0007186; GO:0007249; GO:0007281; GO:0007568; GO:0008283; GO:0008284; GO:0008286; GO:0008637; GO:0008643; GO:0009408; GO:0010507; GO:0010628; GO:…	PTHR24356:SF171	RAC-ALPHA SERINE/THREONINE-PROTEIN KINASE	http://pantherdb.org/genes/gene.do?acc=HUMAN|HGNC=391|UniProtKB=P31749	P04397; P00033; P04393; P00053; P00018; P00006; P06959; P00029; P00030; P00021; P00059; P00005; P00019; P00031; P00020; P00048; P00056; P00036; P06664; P04398
Akt (pan) - phospho	Thr450		2	2	n/a	n/a	n/a	n/a		.AML., .AMPK., .ANG., .APH., .APO., .BCR., .BRC., .CAMET., .cAMP., .CANCER., .CANPTHW., .CCKR., .CCP., .CD., .CML., .CP., .CRC., .CSP., .CUR., .D100., .D200., .D300., .DAKT., .DDR., .DI., .DMTOR., .DRAS., .EGFR., .EMC., .ENDO., .FAS., .FGFR., .FOXO., .GLI., .GPCR., .GPROT., .HEPB., .HIF., .HUNT., .IMFR., .IMUF., .IMUR., .INFM., .INS., .INT., .MAPK., .MEL., .MIG., .MTOR., .NFKB., .NSCLC., .OP., .O…	# 2346		AKT1, AKT2, AKT3	1261	446	2	0% (0/8)	AKT serine/threonine kinase 1; AKT serine/threonine kinase 2; AKT serine/threonine kinase 3	http://www.ncbi.nlm.nih.gov/gene/?term=207, http://www.ncbi.nlm.nih.gov/gene/?term=208, http://www.ncbi.nlm.nih.gov/gene/?term=10000	207, 208, 10000	11651, 11652, NA	24185, 25233, NA	NA, 449021, 442964	NA, NA, 100513811	697747, 700591, NA	55	55	P31749, P31751, Q9Y243	P31750, Q60823, NA	P47196, Q3HSE5, NA	NA, F1PRG4, F1Q4F8	NA, NA, K7GLV8	F6RCU6, F6QE96, NA	Cell Signaling	12178	rb	mAb	hu, ms, rt	WB, IP	nucleus; nucleoplasm; cytoplasm; mitochondrion; spindle; cytosol; plasma membrane; cell-cell junction; microtubule cytoskeleton; vesicle; protein-containing complex; ciliary basal body; postsynapse; early endosome; cell cortex; ruffle membrane; intracellular membrane-bounded organelle; membrane	GO:0005634; GO:0005654; GO:0005737; GO:0005739; GO:0005819; GO:0005829; GO:0005886; GO:0005911; GO:0015630; GO:0031982; GO:0032991; GO:0036064; GO:0098794; GO:0005769; GO:0005938; GO:0032587; GO:0043231; GO:0016020	protein kinase activity; protein serine/threonine kinase activity; protein serine/threonine/tyrosine kinase activity; protein kinase C binding; ATP binding; phosphatidylinositol-3,4,5-trisphosphate binding; kinase activity; enzyme binding; nitric-oxide synthase regulator activity; GTPase activating protein binding; identical protein binding; protein homodimerization activity; phosphatidylinositol…	GO:0004672; GO:0004674; GO:0004712; GO:0005080; GO:0005524; GO:0005547; GO:0016301; GO:0019899; GO:0030235; GO:0032794; GO:0042802; GO:0042803; GO:0043325; GO:0051721; GO:0071889; GO:0046872	protein import into nucleus, translocation; osteoblast differentiation; maternal placenta development; positive regulation of protein phosphorylation; positive regulation of endothelial cell proliferation; cell migration involved in sprouting angiogenesis; glycogen biosynthetic process; regulation of glycogen biosynthetic process; glucose metabolic process; translation; regulation of translation;…	GO:0000060; GO:0001649; GO:0001893; GO:0001934; GO:0001938; GO:0002042; GO:0005978; GO:0005979; GO:0006006; GO:0006412; GO:0006417; GO:0006464; GO:0006468; GO:0006469; GO:0006809; GO:0006924; GO:0006954; GO:0006974; GO:0006979; GO:0007165; GO:0007173; GO:0007186; GO:0007249; GO:0007281; GO:0007568; GO:0008283; GO:0008284; GO:0008286; GO:0008637; GO:0008643; GO:0009408; GO:0010507; GO:0010628; GO:…	PTHR24356:SF171; PTHR24356:SF176; PTHR24356:SF190	RAC-ALPHA SERINE/THREONINE-PROTEIN KINASE; RAC-BETA SERINE/THREONINE-PROTEIN KINASE; RAC-GAMMA SERINE/THREONINE-PROTEIN KINASE	http://pantherdb.org/genes/gene.do?acc=HUMAN|HGNC=391|UniProtKB=P31749; http://pantherdb.org/genes/gene.do?acc=HUMAN|HGNC=392|UniProtKB=P31751; http://pantherdb.org/genes/gene.do?acc=HUMAN|HGNC=393|UniProtKB=Q9Y243	P04397; P00033; P04393; P00053; P00018; P00006; P06959; P00029; P00030; P00021; P00059; P00005; P00019; P00031; P00020; P00048; P00056; P00036; P06664; P04398; P00047
Akt (pan) - phospho	Thr308		7	4	4	4	4	4	Akt signaling / metabolism	.AML., .AMPK., .ANG., .APH., .APO., .BCR., .BRC., .CAMET., .cAMP., .CANCER., .CANPTHW., .CCKR., .CCP., .CD., .CML., .CP., .CRC., .CSP., .DDR., .DI., .EGFR., .EMC., .ENDO., .FAS., .FGFR., .FOXO., .GLI., .GPCR., .GPROT., .HEPB., .HIF., .HUNT., .IMFR., .IMUF., .IMUR., .INFM., .INS., .INT., .MAPK., .MEL., .MTOR., .NFKB., .NSCLC., .OP., .OPA., .OT., .OXS., .P53S., .PAC., .PI3K., .PLAT., .PRC., .RAS., …	# 1771	# 1065	AKT1, AKT2, AKT3	36	70	5	72% (47/65)	AKT serine/threonine kinase 1	http://www.ncbi.nlm.nih.gov/gene/?term=207	207	11651	24185	490878		697747	60	56	P31749, P31751, Q9Y243	P31750	P47196	E2RJX4		F6RCU6	Cell Signaling	9275	rb		hu, ms, rt, hm	WB, IP, F	nucleus; nucleoplasm; cytoplasm; mitochondrion; spindle; cytosol; plasma membrane; cell-cell junction; microtubule cytoskeleton; vesicle; protein-containing complex; ciliary basal body; postsynapse	GO:0005634; GO:0005654; GO:0005737; GO:0005739; GO:0005819; GO:0005829; GO:0005886; GO:0005911; GO:0015630; GO:0031982; GO:0032991; GO:0036064; GO:0098794	protein kinase activity; protein serine/threonine kinase activity; protein serine/threonine/tyrosine kinase activity; protein kinase C binding; ATP binding; phosphatidylinositol-3,4,5-trisphosphate binding; kinase activity; enzyme binding; nitric-oxide synthase regulator activity; GTPase activating protein binding; identical protein binding; protein homodimerization activity; phosphatidylinositol…	GO:0004672; GO:0004674; GO:0004712; GO:0005080; GO:0005524; GO:0005547; GO:0016301; GO:0019899; GO:0030235; GO:0032794; GO:0042802; GO:0042803; GO:0043325; GO:0051721; GO:0071889	protein import into nucleus, translocation; osteoblast differentiation; maternal placenta development; positive regulation of protein phosphorylation; positive regulation of endothelial cell proliferation; cell migration involved in sprouting angiogenesis; glycogen biosynthetic process; regulation of glycogen biosynthetic process; glucose metabolic process; translation; regulation of translation;…	GO:0000060; GO:0001649; GO:0001893; GO:0001934; GO:0001938; GO:0002042; GO:0005978; GO:0005979; GO:0006006; GO:0006412; GO:0006417; GO:0006464; GO:0006468; GO:0006469; GO:0006809; GO:0006924; GO:0006954; GO:0006974; GO:0006979; GO:0007165; GO:0007173; GO:0007186; GO:0007249; GO:0007281; GO:0007568; GO:0008283; GO:0008284; GO:0008286; GO:0008637; GO:0008643; GO:0009408; GO:0010507; GO:0010628; GO:…	PTHR24356:SF171	RAC-ALPHA SERINE/THREONINE-PROTEIN KINASE	http://pantherdb.org/genes/gene.do?acc=HUMAN|HGNC=391|UniProtKB=P31749	P04397; P00033; P04393; P00053; P00018; P00006; P06959; P00029; P00030; P00021; P00059; P00005; P00019; P00031; P00020; P00048; P00056; P00036; P06664; P04398
Akt (pan) substrates - phospho	Ser/Thr		2	2	2	8	2.1	2.1	Akt signaling / metabolism	.AML., .AMPK., .ANG., .APH., .APO., .BCR., .BRC., .CAMET., .cAMP., .CANCER., .CANPTHW., .CCKR., .CCP., .CD., .CML., .CP., .CRC., .CSP., .DDR., .DI., .EGFR., .EMC., .ENDO., .FAS., .FGFR., .FOXO., .GLI., .GPCR., .GPROT., .HEPB., .HIF., .HUNT., .IMFR., .IMUF., .IMUR., .INFM., .INS., .INT., .MAPK., .MEL., .MTOR., .NFKB., .NSCLC., .OP., .OPA., .OT., .OXS., .P53S., .PAC., .PI3K., .PLAT., .PRC., .RAS., …	# 1604		AKT1	37	726.5	1	9% (25/275)	AKT serine/threonine kinase 1	http://www.ncbi.nlm.nih.gov/gene/?term=207	207	11651	24185	490878		697747	-	-	P31749, P31751, Q9Y243	P31750	P47196	E2RJX4		F6RCU6	Cell Signaling	9611	rb	pAb	all	WB, IP, IHC-P, ELISA-P	nucleus; nucleoplasm; cytoplasm; mitochondrion; spindle; cytosol; plasma membrane; cell-cell junction; microtubule cytoskeleton; vesicle; protein-containing complex; ciliary basal body; postsynapse	GO:0005634; GO:0005654; GO:0005737; GO:0005739; GO:0005819; GO:0005829; GO:0005886; GO:0005911; GO:0015630; GO:0031982; GO:0032991; GO:0036064; GO:0098794	protein kinase activity; protein serine/threonine kinase activity; protein serine/threonine/tyrosine kinase activity; protein kinase C binding; ATP binding; phosphatidylinositol-3,4,5-trisphosphate binding; kinase activity; enzyme binding; nitric-oxide synthase regulator activity; GTPase activating protein binding; identical protein binding; protein homodimerization activity; phosphatidylinositol…	GO:0004672; GO:0004674; GO:0004712; GO:0005080; GO:0005524; GO:0005547; GO:0016301; GO:0019899; GO:0030235; GO:0032794; GO:0042802; GO:0042803; GO:0043325; GO:0051721; GO:0071889	protein import into nucleus, translocation; osteoblast differentiation; maternal placenta development; positive regulation of protein phosphorylation; positive regulation of endothelial cell proliferation; cell migration involved in sprouting angiogenesis; glycogen biosynthetic process; regulation of glycogen biosynthetic process; glucose metabolic process; translation; regulation of translation;…	GO:0000060; GO:0001649; GO:0001893; GO:0001934; GO:0001938; GO:0002042; GO:0005978; GO:0005979; GO:0006006; GO:0006412; GO:0006417; GO:0006464; GO:0006468; GO:0006469; GO:0006809; GO:0006924; GO:0006954; GO:0006974; GO:0006979; GO:0007165; GO:0007173; GO:0007186; GO:0007249; GO:0007281; GO:0007568; GO:0008283; GO:0008284; GO:0008286; GO:0008637; GO:0008643; GO:0009408; GO:0010507; GO:0010628; GO:…	PTHR24356:SF171	RAC-ALPHA SERINE/THREONINE-PROTEIN KINASE	http://pantherdb.org/genes/gene.do?acc=HUMAN|HGNC=391|UniProtKB=P31749	P04397; P00033; P04393; P00053; P00018; P00006; P06959; P00029; P00030; P00021; P00059; P00005; P00019; P00031; P00020; P00048; P00056; P00036; P06664; P04398
Akt1			2	2	n/a	n/a	n/a	n/a	Akt signaling / metabolism	.AML., .AMPK., .ANG., .APH., .APO., .BCR., .BRC., .CAMET., .cAMP., .CANCER., .CANPTHW., .CCKR., .CCP., .CD., .CML., .CP., .CRC., .CSP., .CUR., .D300., .DAKT., .DDR., .DI., .DMTOR., .DRAS., .EGFR., .EMC., .ENDO., .FAS., .FGFR., .FOXO., .GLI., .GPCR., .GPROT., .HEPB., .HIF., .HUNT., .IMFR., .IMUF., .IMUR., .INFM., .INS., .INT., .MAPK., .MEL., .MTOR., .NFKB., .NSCLC., .OP., .OPA., .OT., .OXS., .P53S…	# 2348		AKT1	34	874	1	0% (0/8)	AKT serine/threonine kinase 1	http://www.ncbi.nlm.nih.gov/gene/?term=207	207	11651	24185			697747	55	56	P31749	P31750	P47196			F6RCU6	Cell Signaling	2938	rb	mAb	hu, ms, rt, mk	WB, IP	nucleus; nucleoplasm; cytoplasm; mitochondrion; spindle; cytosol; plasma membrane; cell-cell junction; microtubule cytoskeleton; vesicle; protein-containing complex; ciliary basal body; postsynapse	GO:0005634; GO:0005654; GO:0005737; GO:0005739; GO:0005819; GO:0005829; GO:0005886; GO:0005911; GO:0015630; GO:0031982; GO:0032991; GO:0036064; GO:0098794	protein kinase activity; protein serine/threonine kinase activity; protein serine/threonine/tyrosine kinase activity; protein kinase C binding; ATP binding; phosphatidylinositol-3,4,5-trisphosphate binding; kinase activity; enzyme binding; nitric-oxide synthase regulator activity; GTPase activating protein binding; identical protein binding; protein homodimerization activity; phosphatidylinositol…	GO:0004672; GO:0004674; GO:0004712; GO:0005080; GO:0005524; GO:0005547; GO:0016301; GO:0019899; GO:0030235; GO:0032794; GO:0042802; GO:0042803; GO:0043325; GO:0051721; GO:0071889	protein import into nucleus, translocation; osteoblast differentiation; maternal placenta development; positive regulation of protein phosphorylation; positive regulation of endothelial cell proliferation; cell migration involved in sprouting angiogenesis; glycogen biosynthetic process; regulation of glycogen biosynthetic process; glucose metabolic process; translation; regulation of translation;…	GO:0000060; GO:0001649; GO:0001893; GO:0001934; GO:0001938; GO:0002042; GO:0005978; GO:0005979; GO:0006006; GO:0006412; GO:0006417; GO:0006464; GO:0006468; GO:0006469; GO:0006809; GO:0006924; GO:0006954; GO:0006974; GO:0006979; GO:0007165; GO:0007173; GO:0007186; GO:0007249; GO:0007281; GO:0007568; GO:0008283; GO:0008284; GO:0008286; GO:0008637; GO:0008643; GO:0009408; GO:0010507; GO:0010628; GO:…	PTHR24356:SF171	RAC-ALPHA SERINE/THREONINE-PROTEIN KINASE	http://pantherdb.org/genes/gene.do?acc=HUMAN|HGNC=391|UniProtKB=P31749	P04397; P00033; P04393; P00053; P00018; P00006; P06959; P00029; P00030; P00021; P00059; P00005; P00019; P00031; P00020; P00048; P00056; P00036; P06664; P04398
Akt1		x	2	2	6	6	2	2	Akt signaling / metabolism	.AML., .AMPK., .ANG., .APH., .APO., .BCR., .BRC., .CAMET., .cAMP., .CANCER., .CANPTHW., .CCKR., .CCP., .CD., .CML., .CP., .CRC., .CSP., .DDR., .DI., .EGFR., .EMC., .ENDO., .FAS., .FGFR., .FOXO., .GLI., .GPCR., .GPROT., .HEPB., .HIF., .HUNT., .IMFR., .IMUF., .IMUR., .INFM., .INS., .INT., .MAPK., .MEL., .MTOR., .NFKB., .NSCLC., .OP., .OPA., .OT., .OXS., .P53S., .PAC., .PI3K., .PLAT., .PRC., .RAS., …	# 1364		AKT1	38	831	3	43% (187/433)	AKT serine/threonine kinase 1	http://www.ncbi.nlm.nih.gov/gene/?term=207	207	11651	24185	490878		697747	60	56	P31749	P31750	P47196	E2RJX4		F6RCU6	Cell Signaling	2967	ms	mAb	hu, ms, rt	WB, IP	nucleus; nucleoplasm; cytoplasm; mitochondrion; spindle; cytosol; plasma membrane; cell-cell junction; microtubule cytoskeleton; vesicle; protein-containing complex; ciliary basal body; postsynapse	GO:0005634; GO:0005654; GO:0005737; GO:0005739; GO:0005819; GO:0005829; GO:0005886; GO:0005911; GO:0015630; GO:0031982; GO:0032991; GO:0036064; GO:0098794	protein kinase activity; protein serine/threonine kinase activity; protein serine/threonine/tyrosine kinase activity; protein kinase C binding; ATP binding; phosphatidylinositol-3,4,5-trisphosphate binding; kinase activity; enzyme binding; nitric-oxide synthase regulator activity; GTPase activating protein binding; identical protein binding; protein homodimerization activity; phosphatidylinositol…	GO:0004672; GO:0004674; GO:0004712; GO:0005080; GO:0005524; GO:0005547; GO:0016301; GO:0019899; GO:0030235; GO:0032794; GO:0042802; GO:0042803; GO:0043325; GO:0051721; GO:0071889	protein import into nucleus, translocation; osteoblast differentiation; maternal placenta development; positive regulation of protein phosphorylation; positive regulation of endothelial cell proliferation; cell migration involved in sprouting angiogenesis; glycogen biosynthetic process; regulation of glycogen biosynthetic process; glucose metabolic process; translation; regulation of translation;…	GO:0000060; GO:0001649; GO:0001893; GO:0001934; GO:0001938; GO:0002042; GO:0005978; GO:0005979; GO:0006006; GO:0006412; GO:0006417; GO:0006464; GO:0006468; GO:0006469; GO:0006809; GO:0006924; GO:0006954; GO:0006974; GO:0006979; GO:0007165; GO:0007173; GO:0007186; GO:0007249; GO:0007281; GO:0007568; GO:0008283; GO:0008284; GO:0008286; GO:0008637; GO:0008643; GO:0009408; GO:0010507; GO:0010628; GO:…	PTHR24356:SF171	RAC-ALPHA SERINE/THREONINE-PROTEIN KINASE	http://pantherdb.org/genes/gene.do?acc=HUMAN|HGNC=391|UniProtKB=P31749	P04397; P00033; P04393; P00053; P00018; P00006; P06959; P00029; P00030; P00021; P00059; P00005; P00019; P00031; P00020; P00048; P00056; P00036; P06664; P04398
Akt1 - phospho	Ser473	x	1	4.1	8	8	1.1	8	Akt signaling / metabolism	.AML., .AMPK., .ANG., .APH., .APO., .BCR., .BRC., .CAMET., .cAMP., .CANCER., .CANPTHW., .CCKR., .CCP., .CD., .CML., .CP., .CRC., .CSP., .CUR., .D300., .DAKT., .DDR., .DI., .DMTOR., .DRAS., .EGFR., .EMC., .ENDO., .FAS., .FGFR., .FOXO., .GLI., .GPCR., .GPROT., .HEPB., .HIF., .HUNT., .IMFR., .IMUF., .IMUR., .INFM., .INS., .INT., .MAPK., .MEL., .MTOR., .NFKB., .NSCLC., .OP., .OPA., .OT., .OXS., .P53S…	# 2161	# 1546	AKT1	35	249	5	57% (208/368)	AKT serine/threonine kinase 1	http://www.ncbi.nlm.nih.gov/gene/?term=207	207	11651	24185			697747	55	56	P31749	P31750	P47196			F6RCU6	Cell Signaling	9018	rb	mAb	hu, ms, rt	WB, IP, IF-IC, F	nucleus; nucleoplasm; cytoplasm; mitochondrion; spindle; cytosol; plasma membrane; cell-cell junction; microtubule cytoskeleton; vesicle; protein-containing complex; ciliary basal body; postsynapse	GO:0005634; GO:0005654; GO:0005737; GO:0005739; GO:0005819; GO:0005829; GO:0005886; GO:0005911; GO:0015630; GO:0031982; GO:0032991; GO:0036064; GO:0098794	protein kinase activity; protein serine/threonine kinase activity; protein serine/threonine/tyrosine kinase activity; protein kinase C binding; ATP binding; phosphatidylinositol-3,4,5-trisphosphate binding; kinase activity; enzyme binding; nitric-oxide synthase regulator activity; GTPase activating protein binding; identical protein binding; protein homodimerization activity; phosphatidylinositol…	GO:0004672; GO:0004674; GO:0004712; GO:0005080; GO:0005524; GO:0005547; GO:0016301; GO:0019899; GO:0030235; GO:0032794; GO:0042802; GO:0042803; GO:0043325; GO:0051721; GO:0071889	protein import into nucleus, translocation; osteoblast differentiation; maternal placenta development; positive regulation of protein phosphorylation; positive regulation of endothelial cell proliferation; cell migration involved in sprouting angiogenesis; glycogen biosynthetic process; regulation of glycogen biosynthetic process; glucose metabolic process; translation; regulation of translation;…	GO:0000060; GO:0001649; GO:0001893; GO:0001934; GO:0001938; GO:0002042; GO:0005978; GO:0005979; GO:0006006; GO:0006412; GO:0006417; GO:0006464; GO:0006468; GO:0006469; GO:0006809; GO:0006924; GO:0006954; GO:0006974; GO:0006979; GO:0007165; GO:0007173; GO:0007186; GO:0007249; GO:0007281; GO:0007568; GO:0008283; GO:0008284; GO:0008286; GO:0008637; GO:0008643; GO:0009408; GO:0010507; GO:0010628; GO:…	PTHR24356:SF171	RAC-ALPHA SERINE/THREONINE-PROTEIN KINASE	http://pantherdb.org/genes/gene.do?acc=HUMAN|HGNC=391|UniProtKB=P31749	P04397; P00033; P04393; P00053; P00018; P00006; P06959; P00029; P00030; P00021; P00059; P00005; P00019; P00031; P00020; P00048; P00056; P00036; P06664; P04398
Akt1 - phospho	Ser129		2	2	n/a	n/a	n/a	n/a		.AML., .AMPK., .ANG., .APH., .APO., .BCR., .BRC., .CAMET., .cAMP., .CANCER., .CANPTHW., .CCKR., .CCP., .CD., .CML., .CP., .CRC., .CSP., .CUR., .D300., .DAKT., .DDR., .DI., .DMTOR., .DRAS., .EGFR., .EMC., .ENDO., .FAS., .FGFR., .FOXO., .GLI., .GPCR., .GPROT., .HEPB., .HIF., .HUNT., .IMFR., .IMUF., .IMUR., .INFM., .INS., .INT., .MAPK., .MEL., .MTOR., .NFKB., .NSCLC., .OP., .OPA., .OT., .OXS., .P53S…	# 2349		AKT1	1262	1530	1	25% (2/8)	AKT serine/threonine kinase 1	http://www.ncbi.nlm.nih.gov/gene/?term=207	207	11651	24185			697747	55	56	P31749	P31750	P47196			F6RCU6	Cell Signaling	13461	rb	mAb	hu	WB	nucleus; nucleoplasm; cytoplasm; mitochondrion; spindle; cytosol; plasma membrane; cell-cell junction; microtubule cytoskeleton; vesicle; protein-containing complex; ciliary basal body; postsynapse	GO:0005634; GO:0005654; GO:0005737; GO:0005739; GO:0005819; GO:0005829; GO:0005886; GO:0005911; GO:0015630; GO:0031982; GO:0032991; GO:0036064; GO:0098794	protein kinase activity; protein serine/threonine kinase activity; protein serine/threonine/tyrosine kinase activity; protein kinase C binding; ATP binding; phosphatidylinositol-3,4,5-trisphosphate binding; kinase activity; enzyme binding; nitric-oxide synthase regulator activity; GTPase activating protein binding; identical protein binding; protein homodimerization activity; phosphatidylinositol…	GO:0004672; GO:0004674; GO:0004712; GO:0005080; GO:0005524; GO:0005547; GO:0016301; GO:0019899; GO:0030235; GO:0032794; GO:0042802; GO:0042803; GO:0043325; GO:0051721; GO:0071889	protein import into nucleus, translocation; osteoblast differentiation; maternal placenta development; positive regulation of protein phosphorylation; positive regulation of endothelial cell proliferation; cell migration involved in sprouting angiogenesis; glycogen biosynthetic process; regulation of glycogen biosynthetic process; glucose metabolic process; translation; regulation of translation;…	GO:0000060; GO:0001649; GO:0001893; GO:0001934; GO:0001938; GO:0002042; GO:0005978; GO:0005979; GO:0006006; GO:0006412; GO:0006417; GO:0006464; GO:0006468; GO:0006469; GO:0006809; GO:0006924; GO:0006954; GO:0006974; GO:0006979; GO:0007165; GO:0007173; GO:0007186; GO:0007249; GO:0007281; GO:0007568; GO:0008283; GO:0008284; GO:0008286; GO:0008637; GO:0008643; GO:0009408; GO:0010507; GO:0010628; GO:…	PTHR24356:SF171	RAC-ALPHA SERINE/THREONINE-PROTEIN KINASE	http://pantherdb.org/genes/gene.do?acc=HUMAN|HGNC=391|UniProtKB=P31749	P04397; P00033; P04393; P00053; P00018; P00006; P06959; P00029; P00030; P00021; P00059; P00005; P00019; P00031; P00020; P00048; P00056; P00036; P06664; P04398
Akt2		x	1.1	1.1	8	8	8.1	8	Akt signaling / metabolism	.AML., .AMPK., .ANG., .APH., .APO., .BCR., .BRC., .CAMET., .cAMP., .CANCER., .CANPTHW., .CCP., .CD., .CML., .CP., .CRC., .CSP., .CUR., .D300., .DAKT., .DI., .DMTOR., .DRAS., .EGFR., .EMC., .ENDO., .FAS., .FGFR., .FOXO., .GLI., .GPCR., .HEPB., .HIF., .HUNT., .IMUF., .INFM., .INS., .INT., .MAPK., .MEL., .MIG., .MTOR., .NSCLC., .OP., .OPA., .OT., .P53S., .PAC., .PDGF., .PI3K., .PLAT., .PRC., .RAS., …	# 1490		AKT2	40	86	5	87% (282/325)	AKT serine/threonine kinase 2	http://www.ncbi.nlm.nih.gov/gene/?term=208	208	11652	25233	449021	100127478	700591	60	56	P31751	Q60823	Q3HSE5	F1PRG4	G9BWQ2	F6QE96	Cell Signaling	2964	rb	mAb	hu, ms, rt, mk	WB, IP	nucleus; nucleoplasm; early endosome; cytosol; plasma membrane; cell cortex; ruffle membrane; protein-containing complex; intracellular membrane-bounded organelle	GO:0005634; GO:0005654; GO:0005769; GO:0005829; GO:0005886; GO:0005938; GO:0032587; GO:0032991; GO:0043231	protein serine/threonine kinase activity; ATP binding; metal ion binding	GO:0004674; GO:0005524; GO:0046872	positive regulation of protein phosphorylation; glycogen biosynthetic process; glucose metabolic process; regulation of translation; cellular protein modification process; signal transduction; positive regulation of cell proliferation; insulin receptor signaling pathway; carbohydrate transport; negative regulation of plasma membrane long-chain fatty acid transport; positive regulation of glucose …	GO:0001934; GO:0005978; GO:0006006; GO:0006417; GO:0006464; GO:0007165; GO:0008284; GO:0008286; GO:0008643; GO:0010748; GO:0010907; GO:0010918; GO:0018105; GO:0030334; GO:0030335; GO:0031340; GO:0032000; GO:0032287; GO:0032869; GO:0035556; GO:0043066; GO:0043491; GO:0045444; GO:0045725; GO:0046326; GO:0060644; GO:0065002; GO:0071156; GO:0071486; GO:0072659; GO:0090314; GO:0090630; GO:0097473; GO:…	PTHR24356:SF176	RAC-BETA SERINE/THREONINE-PROTEIN KINASE	http://pantherdb.org/genes/gene.do?acc=HUMAN|HGNC=392|UniProtKB=P31751	P04397; P00033; P00053; P00018; P00006; P00029; P00030; P00021; P00059; P00005; P00019; P00031; P00020; P00048; P00036; P04398; P00047
Akt2 - phospho	Ser474		2	1	8	8	1	1.1	Akt signaling / metabolism	.AML., .AMPK., .ANG., .APH., .APO., .BCR., .BRC., .CAMET., .cAMP., .CANCER., .CANPTHW., .CCP., .CD., .CML., .CP., .CRC., .CSP., .CUR., .D300., .DAKT., .DI., .DMTOR., .DRAS., .EGFR., .EMC., .ENDO., .FAS., .FGFR., .FOXO., .GLI., .GPCR., .HEPB., .HIF., .HUNT., .IMUF., .INFM., .INS., .INT., .MAPK., .MEL., .MIG., .MTOR., .NSCLC., .OP., .OPA., .OT., .P53S., .PAC., .PDGF., .PI3K., .PLAT., .PRC., .RAS., …	# 2020	# 1542	AKT2	41	895	5	61% (217/354)	AKT serine/threonine kinase 2	http://www.ncbi.nlm.nih.gov/gene/?term=208	208	11652	25233	449021	100127478	700591	60		P31751	Q60823	Q3HSE5	F1PRG4	G9BWQ2	F6QE96	Cell Signaling	8599	rb	mAb	hu, ms, rt	WB, IP	nucleus; nucleoplasm; early endosome; cytosol; plasma membrane; cell cortex; ruffle membrane; protein-containing complex; intracellular membrane-bounded organelle	GO:0005634; GO:0005654; GO:0005769; GO:0005829; GO:0005886; GO:0005938; GO:0032587; GO:0032991; GO:0043231	protein serine/threonine kinase activity; ATP binding; metal ion binding	GO:0004674; GO:0005524; GO:0046872	positive regulation of protein phosphorylation; glycogen biosynthetic process; glucose metabolic process; regulation of translation; cellular protein modification process; signal transduction; positive regulation of cell proliferation; insulin receptor signaling pathway; carbohydrate transport; negative regulation of plasma membrane long-chain fatty acid transport; positive regulation of glucose …	GO:0001934; GO:0005978; GO:0006006; GO:0006417; GO:0006464; GO:0007165; GO:0008284; GO:0008286; GO:0008643; GO:0010748; GO:0010907; GO:0010918; GO:0018105; GO:0030334; GO:0030335; GO:0031340; GO:0032000; GO:0032287; GO:0032869; GO:0035556; GO:0043066; GO:0043491; GO:0045444; GO:0045725; GO:0046326; GO:0060644; GO:0065002; GO:0071156; GO:0071486; GO:0072659; GO:0090314; GO:0090630; GO:0097473; GO:…	PTHR24356:SF176	RAC-BETA SERINE/THREONINE-PROTEIN KINASE	http://pantherdb.org/genes/gene.do?acc=HUMAN|HGNC=392|UniProtKB=P31751	P04397; P00033; P00053; P00018; P00006; P00029; P00030; P00021; P00059; P00005; P00019; P00031; P00020; P00048; P00036; P04398; P00047
Akt3			1.1	4	4	4	4	4	Akt signaling / metabolism	.AML., .AMPK., .ANG., .APH., .APO., .BCR., .BRC., .CAMET., .cAMP., .CANCER., .CANPTHW., .CCP., .CD., .CML., .CP., .CRC., .CSP., .CUR., .D300., .DAKT., .DI., .DMTOR., .DRAS., .EGFR., .EMC., .ENDO., .FGFR., .FOXO., .GLI., .GPCR., .HEPB., .HIF., .HUNT., .IMUF., .INFM., .INS., .INT., .MAPK., .MEL., .MTOR., .NSCLC., .OP., .OPA., .OT., .P53S., .PAC., .PI3K., .PLAT., .PRC., .RAS., .RCC., .RTK., .SCLC., …	# 1365		AKT3	42	265	5	62% (165/266)	AKT serine/threonine kinase 3	http://www.ncbi.nlm.nih.gov/gene/?term=10000	10000	23797	29414	442964			60	56	Q9Y243	Q9WUA6	F1M6A8	F1Q4F8	K7GNL2	F7FNH8	Cell Signaling	3788	rb	mAb	hu, ms, rt	WB, IP	nucleus; cytoplasm; membrane	GO:0005634; GO:0005737; GO:0016020	protein kinase activity; protein serine/threonine kinase activity; ATP binding	GO:0004672; GO:0004674; GO:0005524	mitochondrial genome maintenance; positive regulation of endothelial cell proliferation; protein phosphorylation; signal transduction; peptidyl-serine phosphorylation; positive regulation of TOR signaling; intracellular signal transduction; positive regulation of blood vessel endothelial cell migration; positive regulation of cell size; brain morphogenesis; homeostasis of number of cells within a…	GO:0000002; GO:0001938; GO:0006468; GO:0007165; GO:0018105; GO:0032008; GO:0035556; GO:0043536; GO:0045793; GO:0048854; GO:0048873; GO:0090050; GO:1905564; GO:1905653; GO:2000773	PTHR24356:SF190	RAC-GAMMA SERINE/THREONINE-PROTEIN KINASE	http://pantherdb.org/genes/gene.do?acc=HUMAN|HGNC=393|UniProtKB=Q9Y243	P04397; P04393; P00053; P00018; P00006; P00029; P00030; P00021; P00059; P00005; P00019; P00031; P00048; P00036; P04398
Aldh1A1 (alcohol dehydrogenase beta subunit)			1	1	1	1	1	1	Metabolism	.CSP., .OXS., .SREME.	# 0451		ALDH1A1	43	665.5	4	50% (99/199)	aldehyde dehydrogenase 1 family member A1	http://www.ncbi.nlm.nih.gov/gene/?term=216	216	11668	24188	476323		702598	55	55	P00352	P24549	A0A0H2UHP1	J9P9J4	I3LRS5	F6YY71	Epitomics	2052-1	rb	mAb	hu, ms, rt	WB, IHC-P	cytoplasm; cytosol; extracellular exosome	GO:0005737; GO:0005829; GO:0070062	retinal dehydrogenase activity; aldehyde dehydrogenase (NAD) activity; GTPase activator activity; androgen binding; benzaldehyde dehydrogenase (NAD+) activity; NAD binding	GO:0001758; GO:0004029; GO:0005096; GO:0005497; GO:0018479; GO:0051287	retinoid metabolic process; ethanol oxidation; cellular aldehyde metabolic process; retinol metabolic process; oxidation-reduction process; fructose catabolic process to hydroxyacetone phosphate and glyceraldehyde-3-phosphate; negative regulation of cold-induced thermogenesis	GO:0001523; GO:0006069; GO:0006081; GO:0042572; GO:0055114; GO:0061624; GO:0120163	PTHR11699:SF140	RETINAL DEHYDROGENASE 1	http://pantherdb.org/genes/gene.do?acc=HUMAN|HGNC=402|UniProtKB=P00352	P04372
alpha-Catenin			2	1	1	1	2	1	Wnt signaling	.ALZ., .APO., .CADH., .CANCER., .CANPTHW., .CD., .CSP., .DEV., .DI., .EMC., .HIPPO., .OP., .OPA., .WNT.	# 1678	# 1087	CTNNA1	45	2773	1	16% (48/301)	catenin alpha 1	http://www.ncbi.nlm.nih.gov/gene/?term=1495	1495	12385	307505	474698	100523778	574385	102	100	P35221	P26231	Q5U302	E2R9S7	F1RGJ2	F7DN38	USBiological	C2069-44H	ms	mAb	hu, ms, rt, dg	WB, IP, ICC, ELISA	acrosomal vesicle; Golgi apparatus; cytosol; plasma membrane; cell-cell junction; zonula adherens; focal adhesion; intercalated disc; actin cytoskeleton; catenin complex; flotillin complex; lamellipodium; cell junction; intracellular membrane-bounded organelle	GO:0001669; GO:0005794; GO:0005829; GO:0005886; GO:0005911; GO:0005915; GO:0005925; GO:0014704; GO:0015629; GO:0016342; GO:0016600; GO:0030027; GO:0030054; GO:0043231	RNA binding; structural molecule activity; beta-catenin binding; vinculin binding; identical protein binding; gamma-catenin binding; cadherin binding; protein heterodimerization activity; actin filament binding	GO:0003723; GO:0005198; GO:0008013; GO:0017166; GO:0042802; GO:0045295; GO:0045296; GO:0046982; GO:0051015	ovarian follicle development; actin filament organization; cell adhesion; establishment or maintenance of cell polarity; negative regulation of neuroblast proliferation; aging; male gonad development; gap junction assembly; axon regeneration; adherens junction organization; cellular protein localization; odontogenesis of dentin-containing tooth; apical junction assembly; response to estrogen; pos…	GO:0001541; GO:0007015; GO:0007155; GO:0007163; GO:0007406; GO:0007568; GO:0008584; GO:0016264; GO:0031103; GO:0034332; GO:0034613; GO:0042475; GO:0043297; GO:0043627; GO:0045880; GO:0051149; GO:0051291; GO:0071681; GO:0090136; GO:2000146; GO:2001045; GO:2001240; GO:2001241	PTHR18914:SF24	CATENIN ALPHA-1	http://pantherdb.org/genes/gene.do?acc=HUMAN|HGNC=2509|UniProtKB=P35221	P00012; P00004; P00057
alpha-Smooth Muscle Actin			1	2	n/a	n/a	n/a	n/a		.ALZ., .CADH., .CSP., .DEV., .DI., .HUNT., .IMUF., .IMUR., .INFM., .INT., .OP., .OPA., .OT., .TRASR., .VIR., .WNT.	# 2107		ACTA2	1197	652	1	38% (3/8)	actin, alpha 2, smooth muscle, aorta	http://www.ncbi.nlm.nih.gov/gene/?term=59	59				733615	100427024	42	42	P62736				C7AI81	F7HJJ8	Cell Signaling	14968	rb	pAb	hu, ms, rt	WB	extracellular space; cytoplasm; cytosol; actin cytoskeleton; lamellipodium; filopodium; smooth muscle contractile fiber; protein-containing complex; cell body; extracellular exosome	GO:0005615; GO:0005737; GO:0005829; GO:0015629; GO:0030027; GO:0030175; GO:0030485; GO:0032991; GO:0044297; GO:0070062	ATP binding; protein kinase binding	GO:0005524; GO:0019901	muscle contraction; regulation of blood pressure; response to virus; positive regulation of gene expression; vascular smooth muscle contraction; positive regulation of transcription, DNA-templated; glomerular mesangial cell development; mesenchyme migration	GO:0006936; GO:0008217; GO:0009615; GO:0010628; GO:0014829; GO:0045893; GO:0072144; GO:0090131	PTHR11937:SF201	ACTIN, AORTIC SMOOTH MUSCLE	http://pantherdb.org/genes/gene.do?acc=HUMAN|HGNC=130|UniProtKB=P62736	P00012; P00004; P00029; P00034; P00031; P00044; P00016; P00057
alpha-Tubulin			2	1	2	2	1	2	Cytoskeletal signaling	.APO., .CCP., .CCY., .CD., .CP., .CSP., .OP.	# 2141	# 1086	TUBA1A, TUBA1B	46	18267	1	9% (23/263)	tubulin alpha 1a, tubulin alpha 1b	http://www.ncbi.nlm.nih.gov/gene/?term=7846, 10376							50	50	P68366						Synaptic Systems	302211	ms	mAb	hu, ms, rt, ...	WB	nucleus; cytoplasm; cytosol; microtubule; cytoplasmic microtubule; microtubule cytoskeleton; neuromuscular junction; cytoplasmic ribonucleoprotein granule; myelin sheath; membrane raft; recycling endosome; extracellular exosome	GO:0005634; GO:0005737; GO:0005829; GO:0005874; GO:0005881; GO:0015630; GO:0031594; GO:0036464; GO:0043209; GO:0045121; GO:0055037; GO:0070062	GTPase activity; structural molecule activity; structural constituent of cytoskeleton; GTP binding; protein domain specific binding; double-stranded RNA binding; ubiquitin protein ligase binding	GO:0003924; GO:0005198; GO:0005200; GO:0005525; GO:0019904; GO:0003725; GO:0031625	G2/M transition of mitotic cell cycle; microtubule cytoskeleton organization; mitotic cell cycle; microtubule-based process; regulation of G2/M transition of mitotic cell cycle; cytoskeleton-dependent intracellular transport; regulation of synapse organization; cell division; ciliary basal body-plasma membrane docking; cellular response to interleukin-4	GO:0000086; GO:0000226; GO:0000278; GO:0007017; GO:0010389; GO:0030705; GO:0050807; GO:0051301; GO:0097711; GO:0071353	PTHR11588:SF133; PTHR11588:SF352	TUBULIN ALPHA-1A CHAIN; TUBULIN ALPHA-1B CHAIN	http://pantherdb.org/genes/gene.do?acc=HUMAN|HGNC=20766|UniProtKB=Q71U36; http://pantherdb.org/genes/gene.do?acc=HUMAN|HGNC=18809|UniProtKB=P68363	P06664
alpha-Tubulin acetylated			1	1	1	2	1	8	Cytoskeletal regulation / Adhesion	.APO., .CCP., .CCY., .CD., .CP., .CSP., .OP.	# 0912		TUBA1A	1132	157	3	43% (62/143)	tubulin alpha 1a	http://www.ncbi.nlm.nih.gov/gene/?term=7846							50	50	P68366						Sigma	T6793	ms	mAb		DB	nucleus; cytoplasm; cytosol; microtubule; cytoplasmic microtubule; microtubule cytoskeleton; neuromuscular junction; cytoplasmic ribonucleoprotein granule; myelin sheath; membrane raft; recycling endosome; extracellular exosome	GO:0005634; GO:0005737; GO:0005829; GO:0005874; GO:0005881; GO:0015630; GO:0031594; GO:0036464; GO:0043209; GO:0045121; GO:0055037; GO:0070062	GTPase activity; structural molecule activity; structural constituent of cytoskeleton; GTP binding; protein domain specific binding	GO:0003924; GO:0005198; GO:0005200; GO:0005525; GO:0019904	G2/M transition of mitotic cell cycle; microtubule cytoskeleton organization; mitotic cell cycle; microtubule-based process; regulation of G2/M transition of mitotic cell cycle; cytoskeleton-dependent intracellular transport; regulation of synapse organization; cell division; ciliary basal body-plasma membrane docking	GO:0000086; GO:0000226; GO:0000278; GO:0007017; GO:0010389; GO:0030705; GO:0050807; GO:0051301; GO:0097711	PTHR11588:SF133	TUBULIN ALPHA-1A CHAIN	http://pantherdb.org/genes/gene.do?acc=HUMAN|HGNC=20766|UniProtKB=Q71U36	P06664
AML1			1	2	8	6	1	8	Lymphocyte signaling	.AML., .ANG., .CANCER., .CANPTHW., .CML., .OP., .OT., .TCD., .TMAT., .TRASR.	# 1540		RUNX1	47	300.5	2	16% (30/184)	runt related transcription factor 1	http://www.ncbi.nlm.nih.gov/gene/?term=861	861	12394	50662	487746			55	49	Q01196	Q3UM65	Q63046	E2RJK5	F1SGX5	F7G6U0	Cell Signaling	8229	rb		hu, ms, (rt, mk)	WB	nucleus; nucleoplasm; cytosol; core-binding factor complex; intracellular membrane-bounded organelle	GO:0005634; GO:0005654; GO:0005829; GO:0016513; GO:0043231	RNA polymerase II regulatory region sequence-specific DNA binding; RNA polymerase II proximal promoter sequence-specific DNA binding; DNA-binding transcription factor activity, RNA polymerase II-specific; DNA-binding transcription activator activity, RNA polymerase II-specific; DNA binding; DNA-binding transcription factor activity; calcium ion binding; ATP binding; transcription factor binding; …	GO:0000977; GO:0000978; GO:0000981; GO:0001228; GO:0003677; GO:0003700; GO:0005509; GO:0005524; GO:0008134; GO:0042803; GO:0044212; GO:0046982	negative regulation of transcription by RNA polymerase II; regulation of cytokine-mediated signaling pathway; negative regulation of gene expression; hemopoiesis; myeloid cell differentiation; regulation of Wnt signaling pathway; neuron differentiation; negative regulation of granulocyte differentiation; positive regulation of granulocyte differentiation; positive regulation of interleukin-2 prod…	GO:0000122; GO:0001959; GO:0010629; GO:0030097; GO:0030099; GO:0030111; GO:0030182; GO:0030853; GO:0030854; GO:0032743; GO:0033146; GO:0043371; GO:0043378; GO:0045589; GO:0045616; GO:0045637; GO:0045652; GO:0045766; GO:0045893; GO:0045944; GO:0048935; GO:0050855; GO:0071425; GO:1902036; GO:2000810	PTHR11950:SF40	RUNT-RELATED TRANSCRIPTION FACTOR 1	http://pantherdb.org/genes/gene.do?acc=HUMAN|HGNC=10471|UniProtKB=Q01196
AML1 - phospho	Ser249		7	4	n/a	n/a	n/a	n/a	Lymphocyte signaling	.AML., .ANG., .CANCER., .CANPTHW., .CML., .OP., .OT., .TCD., .TMAT., .TRASR.	# 1516		RUNX1	48		5	100% (24/24)	runt related transcription factor 1	http://www.ncbi.nlm.nih.gov/gene/?term=861	861	12394	50662	487746			55	49	Q01196	Q3UM65	Q63046	E2RJK5	F1SGX5	F7G6U0	Cell Signaling	4327	rb		hu	WB, IP, F, IF-IC	nucleus; nucleoplasm; cytosol; core-binding factor complex; intracellular membrane-bounded organelle	GO:0005634; GO:0005654; GO:0005829; GO:0016513; GO:0043231	RNA polymerase II regulatory region sequence-specific DNA binding; RNA polymerase II proximal promoter sequence-specific DNA binding; DNA-binding transcription factor activity, RNA polymerase II-specific; DNA-binding transcription activator activity, RNA polymerase II-specific; DNA binding; DNA-binding transcription factor activity; calcium ion binding; ATP binding; transcription factor binding; …	GO:0000977; GO:0000978; GO:0000981; GO:0001228; GO:0003677; GO:0003700; GO:0005509; GO:0005524; GO:0008134; GO:0042803; GO:0044212; GO:0046982	negative regulation of transcription by RNA polymerase II; regulation of cytokine-mediated signaling pathway; negative regulation of gene expression; hemopoiesis; myeloid cell differentiation; regulation of Wnt signaling pathway; neuron differentiation; negative regulation of granulocyte differentiation; positive regulation of granulocyte differentiation; positive regulation of interleukin-2 prod…	GO:0000122; GO:0001959; GO:0010629; GO:0030097; GO:0030099; GO:0030111; GO:0030182; GO:0030853; GO:0030854; GO:0032743; GO:0033146; GO:0043371; GO:0043378; GO:0045589; GO:0045616; GO:0045637; GO:0045652; GO:0045766; GO:0045893; GO:0045944; GO:0048935; GO:0050855; GO:0071425; GO:1902036; GO:2000810	PTHR11950:SF40	RUNT-RELATED TRANSCRIPTION FACTOR 1	http://pantherdb.org/genes/gene.do?acc=HUMAN|HGNC=10471|UniProtKB=Q01196
AMPA receptor (GluR2)			4	7	n/a	n/a	n/a	n/a	Neuroscience	.cAMP., .CSP., .GPCR., .OPA., .ST.	# 1528		GRIA2	49		5	100% (24/24)	glutamate ionotropic receptor AMPA type subunit 2	http://www.ncbi.nlm.nih.gov/gene/?term=2891	2891	14800	29627	482667		574344	100	99	P42262	P23819	G3V914	F1PE26	I3LHM1	F7HM86	Cell Signaling	5306	rb	mAb	hu, ms, rt	WB	endoplasmic reticulum membrane; plasma membrane; integral component of plasma membrane; external side of plasma membrane; cell junction; dendrite; endocytic vesicle membrane; AMPA glutamate receptor complex; dendritic spine; postsynaptic membrane; excitatory synapse; postsynapse; postsynaptic endocytic zone	GO:0005789; GO:0005886; GO:0005887; GO:0009897; GO:0030054; GO:0030425; GO:0030666; GO:0032281; GO:0043197; GO:0045211; GO:0060076; GO:0098794; GO:0098843	amyloid-beta binding; ionotropic glutamate receptor activity; AMPA glutamate receptor activity	GO:0001540; GO:0004970; GO:0004971	signal transduction; chemical synaptic transmission; ionotropic glutamate receptor signaling pathway; synaptic transmission, glutamatergic	GO:0007165; GO:0007268; GO:0035235; GO:0035249	PTHR18966:SF99	GLUTAMATE RECEPTOR 2	http://pantherdb.org/genes/gene.do?acc=HUMAN|HGNC=4572|UniProtKB=P42262	P00037; P00039
AMPK alpha			2	2	2	2	2	1	Metabolism	.AMPK., .APH., .APO., .CCP., .CCY., .CD., .CP., .CSP., .CUR., .D200., .D300., .DEV., .DMTOR., .DRAS., .FOXO., .HIF., .INS., .MAPK., .MTOR., .OP., .OPA., .OT., .OXS., .P53S., .PI3K., .RTK., .SREME., .ST., .TRASR., .WNT.	# 2118	TK # 028	PRKAA1	51	214	1	23% (74/323)	protein kinase AMP-activated catalytic subunit alpha 1	http://www.ncbi.nlm.nih.gov/gene/?term=5562	5562	105787	65248	479351		695558	62	64	Q13131	Q5EG47	P54645	F1PIY1	I3LJD8	F7HR74	Cell Signaling	2532	rb		hu, ms, rt, mk, hm	WB	nucleus; nucleoplasm; cytoplasm; cytosol; apical plasma membrane; nuclear speck; axon; dendrite; nucleotide-activated protein kinase complex; neuronal cell body	GO:0005634; GO:0005654; GO:0005737; GO:0005829; GO:0016324; GO:0016607; GO:0030424; GO:0030425; GO:0031588; GO:0043025	chromatin binding; protein kinase activity; protein serine/threonine kinase activity; AMP-activated protein kinase activity; cAMP-dependent protein kinase activity; ATP binding; protein C-terminus binding; histone serine kinase activity; metal ion binding; [hydroxymethylglutaryl-CoA reductase (NADPH)] kinase activity; tau protein binding; tau-protein kinase activity; [acetyl-CoA carboxylase] kina…	GO:0003682; GO:0004672; GO:0004674; GO:0004679; GO:0004691; GO:0005524; GO:0008022; GO:0035174; GO:0046872; GO:0047322; GO:0048156; GO:0050321; GO:0050405	activation of MAPK activity; response to hypoxia; glucose metabolic process; protein phosphorylation; fatty acid biosynthetic process; cholesterol biosynthetic process; cell cycle arrest; signal transduction; positive regulation of cell proliferation; lipid biosynthetic process; response to UV; cold acclimation; response to gamma radiation; positive regulation of autophagy; positive regulation of…	GO:0000187; GO:0001666; GO:0006006; GO:0006468; GO:0006633; GO:0006695; GO:0007050; GO:0007165; GO:0008284; GO:0008610; GO:0009411; GO:0009631; GO:0010332; GO:0010508; GO:0010628; GO:0010629; GO:0014823; GO:0016055; GO:0016236; GO:0019395; GO:0031000; GO:0031669; GO:0032007; GO:0033135; GO:0034599; GO:0035556; GO:0042149; GO:0042593; GO:0042752; GO:0043066; GO:0045542; GO:0045821; GO:0046318; GO:…	PTHR24343:SF306	5'-AMP-ACTIVATED PROTEIN KINASE CATALYTIC SUBUNIT ALPHA-1	http://pantherdb.org/genes/gene.do?acc=HUMAN|HGNC=9376|UniProtKB=Q13131	P04397; P06664
AMPK alpha - phospho	Thr172		1	1	1	1.1	1	1.1	Metabolism	.AMPK., .APH., .APO., .CCP., .CCY., .CD., .CP., .CSP., .CUR., .D200., .D300., .DEV., .DMTOR., .DRAS., .FOXO., .HIF., .INS., .MAPK., .MTOR., .OP., .OPA., .OT., .OXS., .P53S., .PI3K., .RTK., .SREME., .ST., .TRASR., .WNT.	# 1831	# 0437	PRKAA1	52	191	1	20% (92/449)	protein kinase AMP-activated catalytic subunit alpha 1	http://www.ncbi.nlm.nih.gov/gene/?term=5562	5562	105787	65248	479351		695558	62	64	Q13131	Q5EG47	P54645	F1PIY1	I3LJD8	F7HR74	Cell Signaling	2535	rb	mAb	hu, ms, rt, mk, sc, dm (ch, bo)	WB, IHC-P	nucleus; nucleoplasm; cytoplasm; cytosol; apical plasma membrane; nuclear speck; axon; dendrite; nucleotide-activated protein kinase complex; neuronal cell body	GO:0005634; GO:0005654; GO:0005737; GO:0005829; GO:0016324; GO:0016607; GO:0030424; GO:0030425; GO:0031588; GO:0043025	chromatin binding; protein kinase activity; protein serine/threonine kinase activity; AMP-activated protein kinase activity; cAMP-dependent protein kinase activity; ATP binding; protein C-terminus binding; histone serine kinase activity; metal ion binding; [hydroxymethylglutaryl-CoA reductase (NADPH)] kinase activity; tau protein binding; tau-protein kinase activity; [acetyl-CoA carboxylase] kina…	GO:0003682; GO:0004672; GO:0004674; GO:0004679; GO:0004691; GO:0005524; GO:0008022; GO:0035174; GO:0046872; GO:0047322; GO:0048156; GO:0050321; GO:0050405	activation of MAPK activity; response to hypoxia; glucose metabolic process; protein phosphorylation; fatty acid biosynthetic process; cholesterol biosynthetic process; cell cycle arrest; signal transduction; positive regulation of cell proliferation; lipid biosynthetic process; response to UV; cold acclimation; response to gamma radiation; positive regulation of autophagy; positive regulation of…	GO:0000187; GO:0001666; GO:0006006; GO:0006468; GO:0006633; GO:0006695; GO:0007050; GO:0007165; GO:0008284; GO:0008610; GO:0009411; GO:0009631; GO:0010332; GO:0010508; GO:0010628; GO:0010629; GO:0014823; GO:0016055; GO:0016236; GO:0019395; GO:0031000; GO:0031669; GO:0032007; GO:0033135; GO:0034599; GO:0035556; GO:0042149; GO:0042593; GO:0042752; GO:0043066; GO:0045542; GO:0045821; GO:0046318; GO:…	PTHR24343:SF306	5'-AMP-ACTIVATED PROTEIN KINASE CATALYTIC SUBUNIT ALPHA-1	http://pantherdb.org/genes/gene.do?acc=HUMAN|HGNC=9376|UniProtKB=Q13131	P04397; P06664
Androgen Receptor			2	4	n/a	n/a	n/a	n/a	Nuclear receptor	.APO., .CANCER., .CANPTHW., .CCP., .CD., .CP., .CSP., .IMUF., .INS., .MAPK., .NFKB., .OP., .OPA., .OT., .PRC., .RTK., .SREME., .ST., .TRASR., .UBI.	# 2231		AR	53	146.5	5	88% (14/16)	androgen receptor	http://www.ncbi.nlm.nih.gov/gene/?term=367	367	11835			397582		110	99	P10275	P19091			F1RTM6		Cell Signaling	5153	rb	mAb	hu	WB, IP, IHP, IC, FC, CHIP	nuclear chromatin; nucleus; nucleoplasm; cytoplasm; cytosol; plasma membrane; nuclear speck; protein-containing complex	GO:0000790; GO:0005634; GO:0005654; GO:0005737; GO:0005829; GO:0005886; GO:0016607; GO:0032991	RNA polymerase II proximal promoter sequence-specific DNA binding; DNA-binding transcription factor activity, RNA polymerase II-specific; RNA polymerase II transcription factor binding; RNA polymerase II basal transcription factor binding; DNA-binding transcription activator activity, RNA polymerase II-specific; DNA binding; chromatin binding; DNA-binding transcription factor activity; steroid ho…	GO:0000978; GO:0000981; GO:0001085; GO:0001091; GO:0001228; GO:0003677; GO:0003682; GO:0003700; GO:0003707; GO:0004879; GO:0005102; GO:0005496; GO:0005497; GO:0008013; GO:0008134; GO:0008270; GO:0019899; GO:0044212; GO:0046983; GO:0051117; GO:0070974	negative regulation of transcription by RNA polymerase II; in utero embryonic development; regulation of systemic arterial blood pressure; epithelial cell morphogenesis; transcription, DNA-templated; transcription initiation from RNA polymerase II promoter; signal transduction; cell-cell signaling; spermatogenesis; single fertilization; sex differentiation; cell proliferation; positive regulation…	GO:0000122; GO:0001701; GO:0003073; GO:0003382; GO:0006351; GO:0006367; GO:0007165; GO:0007267; GO:0007283; GO:0007338; GO:0007548; GO:0008283; GO:0008284; GO:0008285; GO:0010628; GO:0016579; GO:0019102; GO:0030521; GO:0030522; GO:0030850; GO:0033148; GO:0033327; GO:0035264; GO:0042327; GO:0043410; GO:0043568; GO:0045597; GO:0045720; GO:0045726; GO:0045893; GO:0045944; GO:0045945; GO:0048638; GO:…	PTHR24084:SF6	ANDROGEN RECEPTOR	http://pantherdb.org/genes/gene.do?acc=HUMAN|HGNC=644|UniProtKB=P10275	P06664
Androgen receptor			4	4	n/a	n/a	n/a	n/a	Nuclear receptor	.APO., .CANCER., .CANPTHW., .CCP., .CD., .CP., .CSP., .IMUF., .INS., .MAPK., .NFKB., .OP., .OPA., .OT., .PRC., .RTK., .SREME., .ST., .TRASR., .UBI.	# 1238		AR	53	183	5	95% (62/65)	androgen receptor	http://www.ncbi.nlm.nih.gov/gene/?term=367	367	11835	24208	403588	397582		99	99	P10275	P19091	A0A0G2JSI8	F1P7L6	F1RTM6	F7B9Z6	abcam (Epitomics)	ab52615 (1852-1)	rb	mAb	hu, ms, rt	WB, FC	nuclear chromatin; nucleus; nucleoplasm; cytoplasm; cytosol; plasma membrane; nuclear speck; protein-containing complex	GO:0000790; GO:0005634; GO:0005654; GO:0005737; GO:0005829; GO:0005886; GO:0016607; GO:0032991	RNA polymerase II proximal promoter sequence-specific DNA binding; DNA-binding transcription factor activity, RNA polymerase II-specific; RNA polymerase II transcription factor binding; RNA polymerase II basal transcription factor binding; DNA-binding transcription activator activity, RNA polymerase II-specific; DNA binding; chromatin binding; DNA-binding transcription factor activity; steroid ho…	GO:0000978; GO:0000981; GO:0001085; GO:0001091; GO:0001228; GO:0003677; GO:0003682; GO:0003700; GO:0003707; GO:0004879; GO:0005102; GO:0005496; GO:0005497; GO:0008013; GO:0008134; GO:0008270; GO:0019899; GO:0044212; GO:0046983; GO:0051117; GO:0070974	negative regulation of transcription by RNA polymerase II; in utero embryonic development; regulation of systemic arterial blood pressure; epithelial cell morphogenesis; transcription, DNA-templated; transcription initiation from RNA polymerase II promoter; signal transduction; cell-cell signaling; spermatogenesis; single fertilization; sex differentiation; cell proliferation; positive regulation…	GO:0000122; GO:0001701; GO:0003073; GO:0003382; GO:0006351; GO:0006367; GO:0007165; GO:0007267; GO:0007283; GO:0007338; GO:0007548; GO:0008283; GO:0008284; GO:0008285; GO:0010628; GO:0016579; GO:0019102; GO:0030521; GO:0030522; GO:0030850; GO:0033148; GO:0033327; GO:0035264; GO:0042327; GO:0043410; GO:0043568; GO:0045597; GO:0045720; GO:0045726; GO:0045893; GO:0045944; GO:0045945; GO:0048638; GO:…	PTHR24084:SF6	ANDROGEN RECEPTOR	http://pantherdb.org/genes/gene.do?acc=HUMAN|HGNC=644|UniProtKB=P10275	P06664
Annexin II			1	1	1	1	1	1	Cytoskeletal regulation / Adhesion	.ANG., .CANCER., .CSP., .IMUR., .NEUT., .OP., .OPA., .ST.	# 0504		ANXA2	54	6919.5	1	7% (18/244)	annexin A2	http://www.ncbi.nlm.nih.gov/gene/?term=302	302	12306	56611	403435	406192	706240	36	39	P07355	P07356	Q07936	J9PAF9	F1S073	F7H0C6	Transduction Laboratories	A14020 (neu: BD #610068)	ms	mAb	hu, ms, rt, dg, ch	WB, IHC	ruffle; extracellular region; basement membrane; extracellular space; nucleus; cytoplasm; lysosomal membrane; endosome; early endosome; lipid droplet; cytosol; plasma membrane; cell-cell adherens junction; cell cortex; cell surface; membrane; basolateral plasma membrane; extrinsic component of plasma membrane; midbody; late endosome membrane; vesicle; azurophil granule lumen; myelin sheath adaxon…	GO:0001726; GO:0005576; GO:0005604; GO:0005615; GO:0005634; GO:0005737; GO:0005765; GO:0005768; GO:0005769; GO:0005811; GO:0005829; GO:0005886; GO:0005913; GO:0005938; GO:0009986; GO:0016020; GO:0016323; GO:0019897; GO:0030496; GO:0031902; GO:0031982; GO:0035578; GO:0035749; GO:0042383; GO:0042470; GO:0043220; GO:0044354; GO:0045121; GO:0048471; GO:0062023; GO:0070062; GO:1990667	phosphatidylserine binding; protease binding; RNA binding; calcium channel activity; calcium ion binding; calcium-dependent phospholipid binding; phosphatidylinositol-4,5-bisphosphate binding; cytoskeletal protein binding; Rab GTPase binding; phospholipase A2 inhibitor activity; identical protein binding; S100 protein binding; bone sialoprotein binding; virion binding; calcium-dependent protein b…	GO:0001786; GO:0002020; GO:0003723; GO:0005262; GO:0005509; GO:0005544; GO:0005546; GO:0008092; GO:0017137; GO:0019834; GO:0042802; GO:0044548; GO:0044730; GO:0046790; GO:0048306; GO:0098641; GO:0098772; GO:0099511	angiogenesis; membrane raft assembly; positive regulation of receptor recycling; positive regulation of protein phosphorylation; growth plate cartilage development; vesicle budding from membrane; body fluid secretion; regulation of plasminogen activation; collagen fibril organization; biomineral tissue development; positive regulation of vesicle fusion; positive regulation of chondrocyte differen…	GO:0001525; GO:0001765; GO:0001921; GO:0001934; GO:0003417; GO:0006900; GO:0007589; GO:0010755; GO:0030199; GO:0031214; GO:0031340; GO:0032332; GO:0032804; GO:0035722; GO:0036035; GO:0042730; GO:0043312; GO:0044090; GO:0044147; GO:0044794; GO:0048146; GO:0051290; GO:0051928; GO:0052362; GO:0052405; GO:0060956; GO:0072659; GO:0097066; GO:1903902; GO:1905581; GO:1905597; GO:1905599; GO:1905602	PTHR10502:SF18	ANNEXIN A2-RELATED	http://pantherdb.org/genes/gene.do?acc=HUMAN|HGNC=537|UniProtKB=P07355
ANXA3			1	2	n/a	n/a	n/a	n/a		.ANG., .CANCER., .IMUR., .NEUT., .OP., .OT., .TRASR.	# 1668		ANXA3	1209	26160	1	0% (0/64)	annexin A3	http://www.ncbi.nlm.nih.gov/gene/?term=306	306	11745	25291			697239	36	36	P12429	O35639	P14669			G7MSZ8	Sigma	HPA013431	rb	pAb	hu	WB, IF, IHC	cytoplasm; cytosol; plasma membrane; membrane; axon; dendrite; phagocytic vesicle membrane; specific granule; neuronal cell body; extracellular exosome	GO:0005737; GO:0005829; GO:0005886; GO:0016020; GO:0030424; GO:0030425; GO:0030670; GO:0042581; GO:0043025; GO:0070062	calcium ion binding; calcium-dependent phospholipid binding; phospholipase A2 inhibitor activity; calcium-dependent protein binding	GO:0005509; GO:0005544; GO:0019834; GO:0048306	phagocytosis; homophilic cell adhesion via plasma membrane adhesion molecules; positive regulation of endothelial cell migration; hippocampus development; animal organ regeneration; defense response to bacterium; neutrophil degranulation; positive regulation of angiogenesis; positive regulation of DNA metabolic process; positive regulation of DNA-binding transcription factor activity; response to…	GO:0006909; GO:0007156; GO:0010595; GO:0021766; GO:0031100; GO:0042742; GO:0043312; GO:0045766; GO:0051054; GO:0051091; GO:0051384; GO:0070848; GO:2000310	PTHR10502:SF25	ANNEXIN A3	http://pantherdb.org/genes/gene.do?acc=HUMAN|HGNC=541|UniProtKB=P12429
Apaf-1			2	1.1	8	8	1	1	Apoptosis	.ALZ., .APO., .CANCER., .CANPTHW., .CD., .CSP., .DI., .FAS., .HEPB., .HIF., .HUNT., .IMUR., .NEUT., .OP., .P53S., .SCLC., .SREME.	# 1544		APAF1	56	112	1	32% (85/268)	apoptotic peptidase activating factor 1	http://www.ncbi.nlm.nih.gov/gene/?term=317	317	11783	78963	482620	100513283	694164	135	142	O14727	O88879	Q9EPV5	J9NS21	F1SQT5	F6U0K7	Cell Signaling	8723	rb	mAb	hu, ms, rt (mk, bo, pg)	WB	extracellular region; nucleus; cytosol; protein-containing complex; secretory granule lumen; apoptosome; extracellular exosome; ficolin-1-rich granule lumen	GO:0005576; GO:0005634; GO:0005829; GO:0032991; GO:0034774; GO:0043293; GO:0070062; GO:1904813	nucleotide binding; ATP binding; cysteine-type endopeptidase activator activity involved in apoptotic process; heat shock protein binding; identical protein binding; ADP binding	GO:0000166; GO:0005524; GO:0008656; GO:0031072; GO:0042802; GO:0043531	response to hypoxia; kidney development; neural tube closure; apoptotic process; activation of cysteine-type endopeptidase activity involved in apoptotic process; nervous system development; aging; response to nutrient; activation of cysteine-type endopeptidase activity involved in apoptotic process by cytochrome c; cardiac muscle cell apoptotic process; cell differentiation; forebrain developmen…	GO:0001666; GO:0001822; GO:0001843; GO:0006915; GO:0006919; GO:0007399; GO:0007568; GO:0007584; GO:0008635; GO:0010659; GO:0030154; GO:0030900; GO:0042981; GO:0043065; GO:0043312; GO:0051260; GO:0051402; GO:0070059; GO:0070317; GO:0071560; GO:0072432; GO:0097193; GO:1902510; GO:2001235	PTHR22845:SF5	APOPTOTIC PROTEASE-ACTIVATING FACTOR 1	http://pantherdb.org/genes/gene.do?acc=HUMAN|HGNC=576|UniProtKB=O14727	P00006; P00029; P00059; P00020
APC			7	4	n/a	n/a	n/a	n/a		.ANG., .APO., .BRC., .CANCER., .CANPTHW., .CCP., .CCY., .CD., .CP., .CRC., .CSP., .DDR., .DEV., .EMC., .HIPPO., .INS., .MIG., .OP., .OT., .SREME., .UBI., .WNT.	TK # 025		APC	57	69.5	5	96% (108/112)	APC, WNT signaling pathway regulator	http://www.ncbi.nlm.nih.gov/gene/?term=324	324	11789	24205	479139		693443	160, 310	312	P25054	B2RUG9	G3V8Q9	F1PR91	F1RLG3	A0A1D5RBS7	Cell Signaling	2504	rb		hu, (ms, rt, mk)	WB, IP	kinetochore; nucleus; nucleoplasm; cytoplasm; centrosome; cytosol; microtubule; plasma membrane; adherens junction; bicellular tight junction; lateral plasma membrane; catenin complex; lamellipodium; beta-catenin destruction complex; ruffle membrane; perinuclear region of cytoplasm; Wnt signalosome	GO:0000776; GO:0005634; GO:0005654; GO:0005737; GO:0005813; GO:0005829; GO:0005874; GO:0005886; GO:0005912; GO:0005923; GO:0016328; GO:0016342; GO:0030027; GO:0030877; GO:0032587; GO:0048471; GO:1990909	beta-catenin binding; microtubule binding; protein kinase regulator activity; protein kinase binding; ubiquitin protein ligase binding; identical protein binding; gamma-catenin binding; microtubule plus-end binding; dynein complex binding	GO:0008013; GO:0008017; GO:0019887; GO:0019901; GO:0031625; GO:0042802; GO:0045295; GO:0051010; GO:0070840	mitotic cytokinesis; cell fate specification; cellular response to DNA damage stimulus; negative regulation of microtubule depolymerization; cell cycle arrest; mitotic spindle assembly checkpoint; cell adhesion; pattern specification process; negative regulation of cell proliferation; insulin receptor signaling pathway; positive regulation of cell death; Wnt signaling pathway; cell migration; pro…	GO:0000281; GO:0001708; GO:0006974; GO:0007026; GO:0007050; GO:0007094; GO:0007155; GO:0007389; GO:0008285; GO:0008286; GO:0010942; GO:0016055; GO:0016477; GO:0016579; GO:0030335; GO:0031274; GO:0032886; GO:0043065; GO:0045595; GO:0045732; GO:0045736; GO:0051260; GO:0051988; GO:0065003; GO:0070830; GO:0090090; GO:0120162; GO:1904781; GO:1904885; GO:1904886	PTHR12607:SF11	ADENOMATOUS POLYPOSIS COLI PROTEIN	http://pantherdb.org/genes/gene.do?acc=HUMAN|HGNC=583|UniProtKB=P25054	P00005; P00057
APG12L (ATG12)			7	4	7	7	7	7		.APH., .CD., .CSP., .FOXO., .OPA.	# 0617		ATG12	58	158	5	89% (39/44)	autophagy related 12	http://www.ncbi.nlm.nih.gov/gene/?term=9140	9140	67526	361321	474636	100462745		15	15	O94817	Q9CQY1	Q2TBJ5	E2R3U3	D7RA34	F6QFS0	Abgent	AP1816a	rb		hu	WB, IHC, ELISA	autophagosome; cytosol; phagocytic vesicle membrane; phagophore assembly site membrane; Atg12-Atg5-Atg16 complex	GO:0005776; GO:0005829; GO:0030670; GO:0034045; GO:0034274	Atg8 ligase activity	GO:0019776	autophagosome assembly; autophagy of mitochondrion; C-terminal protein lipidation; macroautophagy	GO:0000045; GO:0000422; GO:0006501; GO:0016236	PTHR13385:SF0	UBIQUITIN-LIKE PROTEIN ATG12	http://pantherdb.org/genes/gene.do?acc=HUMAN|HGNC=588|UniProtKB=O94817
APG3L			6	8	8	1	8.1	8.1		.APH., .CD., .CSP., .OP., .OT., .UBI.	# 0608		ATG3	59	90	5	63% (38/60)	autophagy related 3	http://www.ncbi.nlm.nih.gov/gene/?term=64422	64422	67841	171415	478564	100157190	708305	36	36	Q9NT62	Q9CPX6	Q6AZ50	J9PBA1	F1SLS7	F7D7B0	Abgent	AP1807a	rb		hu, rt, ms, b	WB, ELISA	cytoplasmic ubiquitin ligase complex; cytosol	GO:0000153; GO:0005829	Atg8 ligase activity; Atg12 transferase activity; ubiquitin-like protein transferase activity; enzyme binding	GO:0019776; GO:0019777; GO:0019787; GO:0019899	autophagosome assembly; autophagy of mitochondrion; cellular protein modification process; protein targeting to membrane; macroautophagy; protein ubiquitination; mitochondrial fragmentation involved in apoptotic process; negative regulation of phagocytosis; regulation of cilium assembly	GO:0000045; GO:0000422; GO:0006464; GO:0006612; GO:0016236; GO:0016567; GO:0043653; GO:0050765; GO:1902017	PTHR12866:SF2	UBIQUITIN-LIKE-CONJUGATING ENZYME ATG3	http://pantherdb.org/genes/gene.do?acc=HUMAN|HGNC=20962|UniProtKB=Q9NT62
APG4B			6	7	n/a	n/a	n/a	n/a		.APH., .CD., .CSP.	# 0609		ATG4B	60	729.5	5	62% (20/32)	autophagy related 4B cysteine peptidase	http://www.ncbi.nlm.nih.gov/gene/?term=23192	23192	66615	316640	609599			44	44	Q9Y4P1	A0A0R4J065	A0A0G2QC33	F1PAF7		H9FN11	Abgent	API1809a	rb		hu, ms	WB, IHC, ELISA	cytoplasm; cytosol	GO:0005737; GO:0005829	endopeptidase activity; cysteine-type endopeptidase activity; cysteine-type peptidase activity	GO:0004175; GO:0004197; GO:0008234	autophagosome assembly; proteolysis; autophagy; protein transport; macroautophagy; positive regulation of protein catabolic process; protein delipidation	GO:0000045; GO:0006508; GO:0006914; GO:0015031; GO:0016236; GO:0045732; GO:0051697	PTHR22624:SF39	CYSTEINE PROTEASE ATG4B	http://pantherdb.org/genes/gene.do?acc=HUMAN|HGNC=20790|UniProtKB=Q9Y4P1
APG7L			2	7	6	6	7	6		.APH., .APO., .CD., .CSP., .IMUR., .NEUT., .OP., .VIR.	# 0613		ATG7	62	898	5	51% (35/68)	autophagy related 7	http://www.ncbi.nlm.nih.gov/gene/?term=10533	10533	74244	312647	476533		696238	78	78	O95352	Q9D906	Q641Y5	F1PI66	F1SQA6	F7ESQ7	Abgent	AP1813a	rb		hu, rt, ms	WB, IHC, ELISA	phagophore assembly site; extracellular region; cytoplasm; cytosol; axoneme; axon; secretory granule lumen; ficolin-1-rich granule lumen	GO:0000407; GO:0005576; GO:0005737; GO:0005829; GO:0005930; GO:0030424; GO:0034774; GO:1904813	ubiquitin activating enzyme activity; transcription factor binding; Atg12 activating enzyme activity; Atg8 activating enzyme activity; protein homodimerization activity	GO:0004839; GO:0008134; GO:0019778; GO:0019779; GO:0042803	autophagosome assembly; autophagy of mitochondrion; cellular protein modification process; protein lipidation; C-terminal protein lipidation; autophagy; cellular response to nitrogen starvation; aging; cellular response to starvation; response to glucose; positive regulation of autophagy; protein transport; macroautophagy; positive regulation of protein modification process; protein modification …	GO:0000045; GO:0000422; GO:0006464; GO:0006497; GO:0006501; GO:0006914; GO:0006995; GO:0007568; GO:0009267; GO:0009749; GO:0010508; GO:0015031; GO:0016236; GO:0031401; GO:0032446; GO:0034727; GO:0039521; GO:0042752; GO:0043065; GO:0043312; GO:0044805; GO:0045732; GO:0051607; GO:0061025; GO:0061684; GO:0071315; GO:0071455; GO:0075044; GO:0090298; GO:1902617; GO:1903204	PTHR10953:SF3	UBIQUITIN-LIKE MODIFIER-ACTIVATING ENZYME ATG7	http://pantherdb.org/genes/gene.do?acc=HUMAN|HGNC=16935|UniProtKB=O95352	P00060
apol 1			2	7	6	6	6	6		.IIR., .IMUR., .OP.	# 0629		APOL1	64	1109	5	96% (79/82)	apolipoprotein L1	http://www.ncbi.nlm.nih.gov/gene/?term=8542	8542	666348	362951				35-42	44	O14791	Q3UZ24	M0R498	J9NU80	I3LJK3	A0A1D5QLV4	Santa Cruz	sc-30090	rb			WB, IP, ELISA	extracellular region; extracellular space; endoplasmic reticulum lumen; intrinsic component of membrane; very-low-density lipoprotein particle; high-density lipoprotein particle; blood microparticle	GO:0005576; GO:0005615; GO:0005788; GO:0031224; GO:0034361; GO:0034364; GO:0072562	chloride channel activity; lipid binding	GO:0005254; GO:0008289	lipid transport; receptor-mediated endocytosis; cholesterol metabolic process; cytolysis; killing of cells of other organism; lipoprotein metabolic process; post-translational protein modification; cellular protein metabolic process; innate immune response; chloride transmembrane transport	GO:0006869; GO:0006898; GO:0008203; GO:0019835; GO:0031640; GO:0042157; GO:0043687; GO:0044267; GO:0045087; GO:1902476	PTHR14096:SF55	APOLIPOPROTEIN L1	http://pantherdb.org/genes/gene.do?acc=HUMAN|HGNC=618|UniProtKB=O14791
A-Raf			2	2	2	8	8	8	MAPK signaling	.AML., .ANG., .APO., .BCR., .BLC., .BRC., .CANCER., .CANPTHW., .CCKR., .CD., .CML., .CRC., .CSP., .CUR., .D200., .D300., .DAKT., .DI., .DMTOR., .DRAS., .EGFR., .EMC., .ENDO., .FGFR., .FOXO., .GLI., .HEPB., .IMUF., .INFM., .INS., .INT., .MAPK., .MEL., .NSCLC., .OP., .OPA., .PAC., .PDGF., .PRC., .RAS., .RCC., .RTK., .SREME., .ST., .TCR., .VEGFS.	# 1859	# 1145	ARAF	65	444.5	1	26% (111/423)	A-Raf proto-oncogene, serine/threonine kinase	http://www.ncbi.nlm.nih.gov/gene/?term=369	369	11836	64363	491857	397601	707169	68	68	P10398	Q8CAD1	P14056	E2RL20	O19004	H9FU32	Cell Signaling	4432	rb	?	hu, ms, rt	WB, IP	mitochondrion; cytosol	GO:0005739; GO:0005829	protein kinase activity; protein serine/threonine kinase activity; ATP binding; metal ion binding	GO:0004672; GO:0004674; GO:0005524; GO:0046872	MAPK cascade; cellular protein modification process; regulation of TOR signaling; regulation of proteasomal ubiquitin-dependent protein catabolic process; positive regulation of peptidyl-serine phosphorylation; negative regulation of apoptotic process	GO:0000165; GO:0006464; GO:0032006; GO:0032434; GO:0033138; GO:0043066	PTHR44329:SF55	SERINE/THREONINE-PROTEIN KINASE A-RAF	http://pantherdb.org/genes/gene.do?acc=HUMAN|HGNC=646|UniProtKB=P10398	P04393; P00053; P00018; P06959; P00021; P00005; P00019; P00034; P00031; P00010; P00056; P00036; P00047
A-Raf - phospho	Tyr301/Tyr302		2	3	3	3	8	8		.AML., .ANG., .APO., .BCR., .BLC., .BRC., .CANCER., .CANPTHW., .CCKR., .CD., .CML., .CRC., .CSP., .DI., .EGFR., .EMC., .ENDO., .FGFR., .FOXO., .GLI., .HEPB., .IMUF., .INFM., .INS., .INT., .MAPK., .MEL., .NSCLC., .OP., .OPA., .PAC., .PDGF., .PRC., .RAS., .RCC., .RTK., .SREME., .ST., .TCR., .VEGFS.	# 1844	# 1143	ARAF	66	554	2	37% (152/413)	A-Raf proto-oncogene, serine/threonine kinase	http://www.ncbi.nlm.nih.gov/gene/?term=369	369	11836	64363	491857	397601	707169	68	68	P10398	Q8CAD1	P14056	E2RL20	O19004	H9FU32	biorbyt	orb5910	rb	pAb	hu, ms, rt	WB, IHC-P, P-ELISA	mitochondrion; cytosol	GO:0005739; GO:0005829	protein kinase activity; protein serine/threonine kinase activity; ATP binding; metal ion binding	GO:0004672; GO:0004674; GO:0005524; GO:0046872	MAPK cascade; cellular protein modification process; regulation of TOR signaling; regulation of proteasomal ubiquitin-dependent protein catabolic process; positive regulation of peptidyl-serine phosphorylation; negative regulation of apoptotic process	GO:0000165; GO:0006464; GO:0032006; GO:0032434; GO:0033138; GO:0043066	PTHR44329:SF55	SERINE/THREONINE-PROTEIN KINASE A-RAF	http://pantherdb.org/genes/gene.do?acc=HUMAN|HGNC=646|UniProtKB=P10398	P04393; P00053; P00018; P06959; P00021; P00005; P00019; P00034; P00031; P00010; P00056; P00036; P00047
A-Raf - phospho	Ser299		4	4	n/a	n/a	n/a	n/a	MAPK signaling	.AML., .ANG., .APO., .BCR., .BLC., .BRC., .CANCER., .CANPTHW., .CCKR., .CD., .CML., .CRC., .CSP., .CUR., .D200., .D300., .DAKT., .DI., .DMTOR., .DRAS., .EGFR., .EMC., .ENDO., .FGFR., .FOXO., .GLI., .HEPB., .IMUF., .INFM., .INS., .INT., .MAPK., .MEL., .NSCLC., .OP., .OPA., .PAC., .PDGF., .PRC., .RAS., .RCC., .RTK., .SREME., .ST., .TCR., .VEGFS.	# 1146		ARAF	67	116	5	81% (76/94)	A-Raf proto-oncogene, serine/threonine kinase	http://www.ncbi.nlm.nih.gov/gene/?term=369	369	11836	64363	491857	397601	707169	68	68	P10398	Q8CAD1	P14056	E2RL20	O19004	H9FU32	Cell Signaling	4431	rb	?	hu, ms, rb	WB	mitochondrion; cytosol	GO:0005739; GO:0005829	protein kinase activity; protein serine/threonine kinase activity; ATP binding; metal ion binding	GO:0004672; GO:0004674; GO:0005524; GO:0046872	MAPK cascade; cellular protein modification process; regulation of TOR signaling; regulation of proteasomal ubiquitin-dependent protein catabolic process; positive regulation of peptidyl-serine phosphorylation; negative regulation of apoptotic process	GO:0000165; GO:0006464; GO:0032006; GO:0032434; GO:0033138; GO:0043066	PTHR44329:SF55	SERINE/THREONINE-PROTEIN KINASE A-RAF	http://pantherdb.org/genes/gene.do?acc=HUMAN|HGNC=646|UniProtKB=P10398	P04393; P00053; P00018; P06959; P00021; P00005; P00019; P00034; P00031; P00010; P00056; P00036; P00047
ARF1			2	2	7	7	2	2.1	Transport	.CSP., .DI., .HUNT., .INT., .OP., .OPA.	# 1362		ARF1	68	127	2	25% (26/104)	ADP ribosylation factor 1	http://www.ncbi.nlm.nih.gov/gene/?term=375	375	11840	64310	607365	100301914		21	21	P84077	P84078	P84079	J9P2Y8	C4MXZ1	A0A1D5RI38	Millipore	05-1427	ms	mAb	hu, ms, rt	WB, ELISA, IHC(P)	Golgi membrane; cytoplasm; late endosome; peroxisomal membrane; Golgi apparatus; trans-Golgi network; cytosol; plasma membrane; focal adhesion; postsynaptic density; sarcomere; COPI-coated vesicle; cell leading edge; protein-containing complex; neuron projection; postsynaptic membrane; perinuclear region of cytoplasm; extracellular exosome; glutamatergic synapse	GO:0000139; GO:0005737; GO:0005770; GO:0005778; GO:0005794; GO:0005802; GO:0005829; GO:0005886; GO:0005925; GO:0014069; GO:0030017; GO:0030137; GO:0031252; GO:0032991; GO:0043005; GO:0045211; GO:0048471; GO:0070062; GO:0098978	magnesium ion binding; RNA binding; GTPase activity; GTP binding; GDP binding; protein domain specific binding; protein heterodimerization activity; phospholipase D activator activity	GO:0000287; GO:0003723; GO:0003924; GO:0005525; GO:0019003; GO:0019904; GO:0046982; GO:1990583	regulation of receptor internalization; phosphatidylinositol biosynthetic process; cellular copper ion homeostasis; intracellular protein transport; Golgi to plasma membrane transport; actin filament organization; vesicle-mediated transport; antigen processing and presentation of exogenous peptide antigen via MHC class II; regulation of Arp2/3 complex-mediated actin nucleation; very-low-density l…	GO:0002090; GO:0006661; GO:0006878; GO:0006886; GO:0006893; GO:0007015; GO:0016192; GO:0019886; GO:0034315; GO:0034379; GO:0035722; GO:0045807; GO:0045956; GO:0050690; GO:0050714; GO:0055108; GO:0060292; GO:0060999; GO:0070142; GO:0097061; GO:0097212; GO:0098586; GO:0098974; GO:1902307; GO:1902824; GO:1902953; GO:1903725; GO:1990386	PTHR11711:SF350	ADP-RIBOSYLATION FACTOR 1	http://pantherdb.org/genes/gene.do?acc=HUMAN|HGNC=652|UniProtKB=P84077	P00029; P00034
Arginase-1			2	1	1	1	1	1		.CCP., .CP., .CSP., .IIR., .IMUR., .NEUT., .OP., .OXS., .SREME.	# 1120		ARG1	69	215.5	5	78% (91/117)	arginase 1	http://www.ncbi.nlm.nih.gov/gene/?term=383	383	11846	29221	474823	397115	710410	40	35	P05089	Q61176	P07824	F1P658	Q95JC8	F6ULL5	Cell Signaling	9819	rb		hu, ms, rt	WB	extracellular region; extracellular space; nucleus; cytoplasm; mitochondrial outer membrane; cytosol; azurophil granule lumen; specific granule lumen; neuron projection; neuronal cell body	GO:0005576; GO:0005615; GO:0005634; GO:0005737; GO:0005741; GO:0005829; GO:0035578; GO:0035580; GO:0043005; GO:0043025	arginase activity; manganese ion binding	GO:0004053; GO:0030145	urea cycle; liver development; positive regulation of endothelial cell proliferation; adaptive immune response; arginine catabolic process; aging; response to herbicide; response to manganese ion; response to zinc ion; response to selenium ion; regulation of L-arginine import; response to amine; arginine catabolic process to ornithine; lung development; collagen biosynthetic process; response to …	GO:0000050; GO:0001889; GO:0001938; GO:0002250; GO:0006527; GO:0007568; GO:0009635; GO:0010042; GO:0010043; GO:0010269; GO:0010963; GO:0014075; GO:0019547; GO:0030324; GO:0032964; GO:0033189; GO:0033197; GO:0042130; GO:0042832; GO:0043200; GO:0043312; GO:0045087; GO:0046007; GO:0046686; GO:0048678; GO:0051597; GO:0060056; GO:0060135; GO:0060336; GO:0070207; GO:0070301; GO:0070965; GO:0071222; GO:…	PTHR43782:SF2	ARGINASE-1	http://pantherdb.org/genes/gene.do?acc=HUMAN|HGNC=663|UniProtKB=P05089
ASC (PYCARD)			2	1.1	1.1	4	4	4	Apoptosis	.APO., .CD., .CSP., .IIR., .IMFR., .IMUF., .IMUR., .JNK., .MAPK., .NEUT., .NFKB., .OP., .OPA., .OT., .RTK., .SREME., .ST., .TNF., .TRASR., .VIR.	# 1620		PYCARD	70	103.5	3	45% (94/208)	PYD and CARD domain containing	http://www.ncbi.nlm.nih.gov/gene/?term=29108	29108	66824	282817	100856347	100522011		22	22	Q9ULZ3	Q9EPB4	G3V8L1	E2RQ18	K7GQI7	F7EZU2	Biozol (LifeSpan BioSciences)	LS-C175123	ms	mAb	hu	WB, IHC-P, FC	extracellular region; nucleus; nucleolus; cytoplasm; mitochondrion; endoplasmic reticulum; cytosol; IkappaB kinase complex; secretory granule lumen; azurophil granule lumen; neuronal cell body; NLRP1 inflammasome complex; NLRP3 inflammasome complex; AIM2 inflammasome complex	GO:0005576; GO:0005634; GO:0005730; GO:0005737; GO:0005739; GO:0005783; GO:0005829; GO:0008385; GO:0034774; GO:0035578; GO:0043025; GO:0072558; GO:0072559; GO:0097169	protease binding; interleukin-6 receptor binding; tropomyosin binding; cysteine-type endopeptidase activator activity involved in apoptotic process; myosin I binding; enzyme binding; Pyrin domain binding; identical protein binding; protein homodimerization activity; ion channel binding; protein dimerization activity; BMP receptor binding; cysteine-type endopeptidase activity involved in apoptotic…	GO:0002020; GO:0005138; GO:0005523; GO:0008656; GO:0017024; GO:0019899; GO:0032090; GO:0042802; GO:0042803; GO:0044325; GO:0046983; GO:0070700; GO:0097153	myeloid dendritic cell activation; activation of innate immune response; positive regulation of defense response to virus by host; myeloid dendritic cell activation involved in immune response; positive regulation of antigen processing and presentation of peptide antigen via MHC class II; positive regulation of adaptive immune response; apoptotic process; activation of cysteine-type endopeptidase…	GO:0001773; GO:0002218; GO:0002230; GO:0002277; GO:0002588; GO:0002821; GO:0006915; GO:0006919; GO:0006954; GO:0007165; GO:0008630; GO:0010506; GO:0010803; GO:0030838; GO:0031647; GO:0032088; GO:0032611; GO:0032688; GO:0032729; GO:0032755; GO:0032760; GO:0033209; GO:0042104; GO:0042771; GO:0043065; GO:0043087; GO:0043124; GO:0043280; GO:0043312; GO:0044351; GO:0045087; GO:0046330; GO:0050718; GO:…	PTHR10454:SF203	APOPTOSIS-ASSOCIATED SPECK-LIKE PROTEIN CONTAINING A CARD	http://pantherdb.org/genes/gene.do?acc=HUMAN|HGNC=16608|UniProtKB=Q9ULZ3
ASCL2/Mash2			4	7	n/a	n/a	n/a	n/a		.CSP., .HIF., .OP., .OT., .SREME., .TRASR.	# 0987		ASCL2	71	114	3	46% (11/24)	achaete-scute family bHLH transcription factor 2	http://www.ncbi.nlm.nih.gov/gene/?term=430	430	17173	24209	483666		721175	28	20	Q99929	O35885	P19360	F1PBV9		F7BGV6	R&D	AF6539	sheep	pAb	hu	WB, IHC	nucleus; cytoplasm; RNA polymerase II transcription factor complex	GO:0005634; GO:0005737; GO:0090575	RNA polymerase II regulatory region sequence-specific DNA binding; RNA polymerase II proximal promoter sequence-specific DNA binding; DNA-binding transcription factor activity, RNA polymerase II-specific; DNA-binding transcription repressor activity, RNA polymerase II-specific; DNA-binding transcription factor activity; transcription factor binding; protein dimerization activity; E-box binding	GO:0000977; GO:0000978; GO:0000981; GO:0001227; GO:0003700; GO:0008134; GO:0046983; GO:0070888	negative regulation of transcription by RNA polymerase II; response to hypoxia; placenta development; transcription, DNA-templated; regulation of transcription, DNA-templated; regulation of transcription by RNA polymerase II; sensory organ development; negative regulation of Schwann cell proliferation; neuron differentiation; somatic stem cell population maintenance; positive regulation of transc…	GO:0000122; GO:0001666; GO:0001890; GO:0006351; GO:0006355; GO:0006357; GO:0007423; GO:0010626; GO:0030182; GO:0035019; GO:0045944; GO:0050767; GO:0060708; GO:0060712	PTHR13935:SF62	ACHAETE-SCUTE HOMOLOG 2	http://pantherdb.org/genes/gene.do?acc=HUMAN|HGNC=739|UniProtKB=Q99929
ASIC3			2	2	1	3	2	2	Cation channel	.CSP., .OPA., .ST.	# 1616		ASIC3	72	392	2	28% (28/99)	acid sensing ion channel subunit 3	http://www.ncbi.nlm.nih.gov/gene/?term=9311	9311	171209	286920	482801	100625143	714396	59	59	Q9UHC3	Q6X1Y6	O35240	E2RHH0	I3L578	F6W6N0	abcam	ab49333	rb	pAb	hu, ms, rt, rb, ct, pg	WB, IHC-P	plasma membrane; integral component of plasma membrane; perinuclear region of cytoplasm	GO:0005886; GO:0005887; GO:0048471	cation channel activity; sodium channel activity; enterobactin transmembrane transporter activity; acid-sensing ion channel activity	GO:0005261; GO:0005272; GO:0042931; GO:0044736	signal transduction; sensory perception; response to heat; response to acidic pH; ion transmembrane transport; sensory perception of sour taste; detection of temperature stimulus involved in sensory perception of pain; detection of mechanical stimulus involved in sensory perception of pain; detection of chemical stimulus involved in sensory perception of pain	GO:0007165; GO:0007600; GO:0009408; GO:0010447; GO:0034220; GO:0050915; GO:0050965; GO:0050966; GO:0050968	PTHR11690:SF228	ACID-SENSING ION CHANNEL 3	http://pantherdb.org/genes/gene.do?acc=HUMAN|HGNC=101|UniProtKB=Q9UHC3
ASK1			7	8	7	8	8	1		.APO., .CD., .CSP., .EGFR., .FAS., .FGFR., .IIR., .IMUR., .INT., .JNK., .MAPK., .OP., .OPA., .OT., .OXS., .P38., .RTK., .SREME., .ST., .TNF., .TRASR., .VIR.	# 1318		MAP3K5	73	171	5	87% (27/31)	mitogen-activated protein kinase kinase kinase 5	http://www.ncbi.nlm.nih.gov/gene/?term=4217	4217	26408	365057	476215		711382	155	155	Q99683	O35099	D3ZZH6	F1PA02	F1S686	I0FRT6	Cell Signaling	8662	rb	mAb	hu, ms, rt, mk	WB, IP	cytosol; external side of plasma membrane; protein-containing complex; protein kinase complex; IRE1-TRAF2-ASK1 complex	GO:0005829; GO:0009897; GO:0032991; GO:1902911; GO:1990604	magnesium ion binding; protein kinase activity; protein serine/threonine kinase activity; MAP kinase kinase kinase activity; ATP binding; protein kinase binding; protein phosphatase binding; protein domain specific binding; identical protein binding; protein homodimerization activity	GO:0000287; GO:0004672; GO:0004674; GO:0004709; GO:0005524; GO:0019901; GO:0019903; GO:0019904; GO:0042802; GO:0042803	MAPK cascade; activation of MAPKK activity; response to ischemia; protein phosphorylation; JNK cascade; activation of JUN kinase activity; intrinsic apoptotic signaling pathway in response to oxidative stress; positive regulation of cardiac muscle cell apoptotic process; viral process; cellular response to amino acid starvation; response to endoplasmic reticulum stress; p38MAPK cascade; wound hea…	GO:0000165; GO:0000186; GO:0002931; GO:0006468; GO:0007254; GO:0007257; GO:0008631; GO:0010666; GO:0016032; GO:0034198; GO:0034976; GO:0038066; GO:0042060; GO:0043065; GO:0043280; GO:0043507; GO:0045087; GO:0045663; GO:0045893; GO:0046330; GO:0051403; GO:0070059; GO:0070301; GO:0071356; GO:0072577; GO:0097190; GO:0097300; GO:1900745; GO:1901216; GO:1902170; GO:1904707	PTHR11584:SF332	MITOGEN-ACTIVATED PROTEIN KINASE KINASE KINASE 5	http://pantherdb.org/genes/gene.do?acc=HUMAN|HGNC=6857|UniProtKB=Q99683	P05918; P00018; P00006; P00021; P00034; P00020; P06664
ASK1 - phospho	Thr845		4	4	n/a	n/a	n/a	n/a		.APO., .CD., .CSP., .EGFR., .FAS., .FGFR., .IIR., .IMUR., .INT., .JNK., .MAPK., .OP., .OPA., .OT., .OXS., .P38., .RTK., .SREME., .ST., .TNF., .TRASR., .VIR.	# 1320		MAP3K5	75		5	100% (58/58)	mitogen-activated protein kinase kinase kinase 5	http://www.ncbi.nlm.nih.gov/gene/?term=4217	4217	26408	365057	476215		711382	155	155	Q99683	O35099	D3ZZH6	F1PA02	F1S686	I0FRT6	Cell Signaling	3765	rb		hu, (ms)	WB	cytosol; external side of plasma membrane; protein-containing complex; protein kinase complex; IRE1-TRAF2-ASK1 complex	GO:0005829; GO:0009897; GO:0032991; GO:1902911; GO:1990604	magnesium ion binding; protein kinase activity; protein serine/threonine kinase activity; MAP kinase kinase kinase activity; ATP binding; protein kinase binding; protein phosphatase binding; protein domain specific binding; identical protein binding; protein homodimerization activity	GO:0000287; GO:0004672; GO:0004674; GO:0004709; GO:0005524; GO:0019901; GO:0019903; GO:0019904; GO:0042802; GO:0042803	MAPK cascade; activation of MAPKK activity; response to ischemia; protein phosphorylation; JNK cascade; activation of JUN kinase activity; intrinsic apoptotic signaling pathway in response to oxidative stress; positive regulation of cardiac muscle cell apoptotic process; viral process; cellular response to amino acid starvation; response to endoplasmic reticulum stress; p38MAPK cascade; wound hea…	GO:0000165; GO:0000186; GO:0002931; GO:0006468; GO:0007254; GO:0007257; GO:0008631; GO:0010666; GO:0016032; GO:0034198; GO:0034976; GO:0038066; GO:0042060; GO:0043065; GO:0043280; GO:0043507; GO:0045087; GO:0045663; GO:0045893; GO:0046330; GO:0051403; GO:0070059; GO:0070301; GO:0071356; GO:0072577; GO:0097190; GO:0097300; GO:1900745; GO:1901216; GO:1902170; GO:1904707	PTHR11584:SF332	MITOGEN-ACTIVATED PROTEIN KINASE KINASE KINASE 5	http://pantherdb.org/genes/gene.do?acc=HUMAN|HGNC=6857|UniProtKB=Q99683	P05918; P00018; P00006; P00021; P00034; P00020; P06664
ASK1 - phospho	Ser83		7	4	4	4	7	4		.APO., .CD., .CSP., .EGFR., .FAS., .FGFR., .IIR., .IMUR., .INT., .JNK., .MAPK., .OP., .OPA., .OT., .OXS., .P38., .RTK., .SREME., .ST., .TNF., .TRASR., .VIR.	# 1323		MAP3K5	76		5	100% (41/41)	mitogen-activated protein kinase kinase kinase 5	http://www.ncbi.nlm.nih.gov/gene/?term=4217	4217	26408	365057	476215		711382	155	155	Q99683	O35099	D3ZZH6	F1PA02	F1S686	I0FRT6	Cell Signaling	3761	rb		hu	WB, IP	cytosol; external side of plasma membrane; protein-containing complex; protein kinase complex; IRE1-TRAF2-ASK1 complex	GO:0005829; GO:0009897; GO:0032991; GO:1902911; GO:1990604	magnesium ion binding; protein kinase activity; protein serine/threonine kinase activity; MAP kinase kinase kinase activity; ATP binding; protein kinase binding; protein phosphatase binding; protein domain specific binding; identical protein binding; protein homodimerization activity	GO:0000287; GO:0004672; GO:0004674; GO:0004709; GO:0005524; GO:0019901; GO:0019903; GO:0019904; GO:0042802; GO:0042803	MAPK cascade; activation of MAPKK activity; response to ischemia; protein phosphorylation; JNK cascade; activation of JUN kinase activity; intrinsic apoptotic signaling pathway in response to oxidative stress; positive regulation of cardiac muscle cell apoptotic process; viral process; cellular response to amino acid starvation; response to endoplasmic reticulum stress; p38MAPK cascade; wound hea…	GO:0000165; GO:0000186; GO:0002931; GO:0006468; GO:0007254; GO:0007257; GO:0008631; GO:0010666; GO:0016032; GO:0034198; GO:0034976; GO:0038066; GO:0042060; GO:0043065; GO:0043280; GO:0043507; GO:0045087; GO:0045663; GO:0045893; GO:0046330; GO:0051403; GO:0070059; GO:0070301; GO:0071356; GO:0072577; GO:0097190; GO:0097300; GO:1900745; GO:1901216; GO:1902170; GO:1904707	PTHR11584:SF332	MITOGEN-ACTIVATED PROTEIN KINASE KINASE KINASE 5	http://pantherdb.org/genes/gene.do?acc=HUMAN|HGNC=6857|UniProtKB=Q99683	P05918; P00018; P00006; P00021; P00034; P00020; P06664
ASK1 - phospho	Ser967		7	4	n/a	n/a	n/a	n/a		.APO., .CD., .CSP., .EGFR., .FAS., .FGFR., .IIR., .IMUR., .INT., .JNK., .MAPK., .OP., .OPA., .OT., .OXS., .P38., .RTK., .SREME., .ST., .TNF., .TRASR., .VIR.	# 1313		MAP3K5	74		5	100% (16/16)	mitogen-activated protein kinase kinase kinase 5	http://www.ncbi.nlm.nih.gov/gene/?term=4217	4217	26408	365057	476215		711382	155	155	Q99683	O35099	D3ZZH6	F1PA02	F1S686	I0FRT6	Cell Signaling	3764	rb		hu, (ms, rt)	WB	cytosol; external side of plasma membrane; protein-containing complex; protein kinase complex; IRE1-TRAF2-ASK1 complex	GO:0005829; GO:0009897; GO:0032991; GO:1902911; GO:1990604	magnesium ion binding; protein kinase activity; protein serine/threonine kinase activity; MAP kinase kinase kinase activity; ATP binding; protein kinase binding; protein phosphatase binding; protein domain specific binding; identical protein binding; protein homodimerization activity	GO:0000287; GO:0004672; GO:0004674; GO:0004709; GO:0005524; GO:0019901; GO:0019903; GO:0019904; GO:0042802; GO:0042803	MAPK cascade; activation of MAPKK activity; response to ischemia; protein phosphorylation; JNK cascade; activation of JUN kinase activity; intrinsic apoptotic signaling pathway in response to oxidative stress; positive regulation of cardiac muscle cell apoptotic process; viral process; cellular response to amino acid starvation; response to endoplasmic reticulum stress; p38MAPK cascade; wound hea…	GO:0000165; GO:0000186; GO:0002931; GO:0006468; GO:0007254; GO:0007257; GO:0008631; GO:0010666; GO:0016032; GO:0034198; GO:0034976; GO:0038066; GO:0042060; GO:0043065; GO:0043280; GO:0043507; GO:0045087; GO:0045663; GO:0045893; GO:0046330; GO:0051403; GO:0070059; GO:0070301; GO:0071356; GO:0072577; GO:0097190; GO:0097300; GO:1900745; GO:1901216; GO:1902170; GO:1904707	PTHR11584:SF332	MITOGEN-ACTIVATED PROTEIN KINASE KINASE KINASE 5	http://pantherdb.org/genes/gene.do?acc=HUMAN|HGNC=6857|UniProtKB=Q99683	P05918; P00018; P00006; P00021; P00034; P00020; P06664
ASL (argininosuccinate lyase)			1	2	2	1	1	1	Amino acid biosynthesis		# 1150		ASL	77	614	1	6% (12/187)	argininosuccinate lyase	http://www.ncbi.nlm.nih.gov/gene/?term=435	435	109900	59085	479704	100517757		52	52	P04424	Q91YI0			F1RJH8	A0A1D5Q5F0	Atlas/Sigma	HPA016646	rb	pAb	hu	WB, PA, IHC-P	cytoplasm; cytosol; extracellular exosome	GO:0005737; GO:0005829; GO:0070062	argininosuccinate lyase activity; identical protein binding	GO:0004056; GO:0042802	urea cycle; locomotory behavior; post-embryonic development; ammonia assimilation cycle; arginine biosynthetic process via ornithine	GO:0000050; GO:0007626; GO:0009791; GO:0019676; GO:0042450	PTHR43814:SF1	ARGININOSUCCINATE LYASE	http://pantherdb.org/genes/gene.do?acc=HUMAN|HGNC=746|UniProtKB=P04424	P02728
ATF3			2	4	5	8	7	8		.APO., .CCP., .CD., .CP., .CSP., .MAPK., .OP., .OT., .RTK., .TRASR.	# 1353		ATF3	78	103	3	39% (41/104)	activating transcription factor 3	http://www.ncbi.nlm.nih.gov/gene/?term=467	467	11910	25389	612911	100738612	710832	21	21	P18847	Q60765	P29596	J9NSW2	F1S2W1	F7GUS9	Sigma	HPA001562	rb		hu	WB, IHC-P	nucleus; nucleoplasm; nucleolus; CHOP-ATF3 complex	GO:0005634; GO:0005654; GO:0005730; GO:1990622	transcription regulatory region sequence-specific DNA binding; RNA polymerase II regulatory region sequence-specific DNA binding; RNA polymerase II proximal promoter sequence-specific DNA binding; DNA-binding transcription factor activity, RNA polymerase II-specific; DNA-binding transcription repressor activity, RNA polymerase II-specific; DNA-binding transcription activator activity, RNA polymer…	GO:0000976; GO:0000977; GO:0000978; GO:0000981; GO:0001227; GO:0001228; GO:0003700; GO:0003714; GO:0042802; GO:0042803; GO:0044212; GO:0046982	negative regulation of transcription by RNA polymerase II; gluconeogenesis; positive regulation of cell proliferation; cellular response to amino acid starvation; skeletal muscle cell differentiation; PERK-mediated unfolded protein response; positive regulation of transcription by RNA polymerase II; regulation of transcription from RNA polymerase II promoter in response to arsenic-containing subs…	GO:0000122; GO:0006094; GO:0008284; GO:0034198; GO:0035914; GO:0036499; GO:0045944; GO:0061394; GO:0070373; GO:1903984; GO:1990440	PTHR23351:SF23	CYCLIC AMP-DEPENDENT TRANSCRIPTION FACTOR ATF-3	http://pantherdb.org/genes/gene.do?acc=HUMAN|HGNC=785|UniProtKB=P18847	P00006; P06664
ATF4			2	6	6	6	6	6		.APH., .APO., .CANCER., .CD., .CSP., .DI., .HEPB., .MAPK., .OP., .OT., .PI3K., .PRC., .RTK., .TNF., .TRASR.	# 0725		ATF4	79	7479.5	2	18% (40/226)	activating transcription factor 4	http://www.ncbi.nlm.nih.gov/gene/?term=468	468	11911	79255	474503			40	39	P18848	Q06507	Q9ES19	F1PLQ2	I3LBJ2		Acris	AP15940PU-N	gt		hu (ms, rt, pg)	WB, ELISA	nucleus; nucleoplasm; cytoplasm; microtubule organizing center; dendrite membrane; protein-containing complex; nuclear periphery; neuron projection; Lewy body core; ATF4-CREB1 transcription factor complex; ATF1-ATF4 transcription factor complex; CHOP-ATF4 complex	GO:0005634; GO:0005654; GO:0005737; GO:0005815; GO:0032590; GO:0032991; GO:0034399; GO:0043005; GO:1990037; GO:1990589; GO:1990590; GO:1990617	RNA polymerase II regulatory region sequence-specific DNA binding; RNA polymerase II proximal promoter sequence-specific DNA binding; RNA polymerase II distal enhancer sequence-specific DNA binding; DNA-binding transcription factor activity, RNA polymerase II-specific; RNA polymerase II transcription factor binding; DNA-binding transcription activator activity, RNA polymerase II-specific; DNA bin…	GO:0000977; GO:0000978; GO:0000980; GO:0000981; GO:0001085; GO:0001228; GO:0003677; GO:0003700; GO:0008022; GO:0019901; GO:0043522; GO:0043565; GO:0044212; GO:0046982	gluconeogenesis; regulation of transcription, DNA-templated; regulation of transcription by RNA polymerase II; transcription by RNA polymerase II; cellular amino acid metabolic process; cellular calcium ion homeostasis; gamma-aminobutyric acid signaling pathway; response to toxic substance; positive regulation of vascular endothelial growth factor production; positive regulation of gene expressio…	GO:0006094; GO:0006355; GO:0006357; GO:0006366; GO:0006520; GO:0006874; GO:0007214; GO:0009636; GO:0010575; GO:0010628; GO:0030182; GO:0032057; GO:0032922; GO:0034198; GO:0034644; GO:0034976; GO:0036003; GO:0036091; GO:0036499; GO:0042149; GO:0042789; GO:0043065; GO:0043267; GO:0043525; GO:0045893; GO:0045943; GO:0045944; GO:0061395; GO:0070059; GO:0070169; GO:0090650; GO:0120163; GO:1903204; GO:…	PTHR13044:SF2	CYCLIC AMP-DEPENDENT TRANSCRIPTION FACTOR ATF-4	http://pantherdb.org/genes/gene.do?acc=HUMAN|HGNC=786|UniProtKB=P18848	P00006
ATF6 alpha			2	2	2	7	7	7	Transcription regulation	.ALZ., .APO., .CD., .CSP., .DI., .OP., .OPA., .OT., .ST., .TRASR.	# 0726		ATF6	80	127	3	42% (72/171)	activating transcription factor 6	http://www.ncbi.nlm.nih.gov/gene/?term=22926	22926	226641	304962	488660			74	75	P18850	F6VAN0	G3V909	F1PAF2	I3LHC1	F6ZR51	Acris	AP17892PU-N	rb		hu	WB, IHC, ELISA	Golgi membrane; nucleus; nuclear envelope; nucleoplasm; endoplasmic reticulum; endoplasmic reticulum membrane; Golgi apparatus; cytosol; membrane; integral component of endoplasmic reticulum membrane	GO:0000139; GO:0005634; GO:0005635; GO:0005654; GO:0005783; GO:0005789; GO:0005794; GO:0005829; GO:0016020; GO:0030176	transcription regulatory region sequence-specific DNA binding; RNA polymerase II regulatory region sequence-specific DNA binding; RNA polymerase II proximal promoter sequence-specific DNA binding; DNA-binding transcription factor activity, RNA polymerase II-specific; DNA-binding transcription activator activity, RNA polymerase II-specific; DNA-binding transcription factor activity; transcription …	GO:0000976; GO:0000977; GO:0000978; GO:0000981; GO:0001228; GO:0003700; GO:0003713; GO:0031625; GO:0035497; GO:0042802; GO:0043565; GO:0046982	eye development; regulation of transcription by RNA polymerase II; protein folding; signal transduction; visual perception; endoplasmic reticulum unfolded protein response; ATF6-mediated unfolded protein response; positive regulation of apoptotic process; positive regulation of transcription by RNA polymerase II; positive regulation of ATF6-mediated unfolded protein response; positive regulation …	GO:0001654; GO:0006357; GO:0006457; GO:0007165; GO:0007601; GO:0030968; GO:0036500; GO:0043065; GO:0045944; GO:1903893; GO:1990440	PTHR46164:SF1	CYCLIC AMP-DEPENDENT TRANSCRIPTION FACTOR ATF-6 ALPHA	http://pantherdb.org/genes/gene.do?acc=HUMAN|HGNC=791|UniProtKB=P18850	P00006
ATG5 (APG5L)			1	4	n/a	n/a	n/a	n/a		.APH., .APO., .CD., .CSP., .DRR., .IMUF., .OP., .OT., .TCR.	# 1650		ATG5	61	536	1	8% (6/80)	autophagy related 5	http://www.ncbi.nlm.nih.gov/gene/?term=9474	9474	11793		610868		696874	55 (uniprot 32)	32	Q9H1Y0	Q99J83		F6V678		F7CH17	Cell Signaling	12994	rb	mAb	hu, ms, rt	WB, IP	cytoplasm; autophagosome; cytosol; axoneme; membrane; phagocytic vesicle membrane; phagophore assembly site membrane; Atg12-Atg5-Atg16 complex; Mitochondria-associated ER Membrane	GO:0005737; GO:0005776; GO:0005829; GO:0005930; GO:0016020; GO:0030670; GO:0034045; GO:0034274; GO:0044233			autophagosome assembly; autophagy of mitochondrion; blood vessel remodeling; regulation of cytokine secretion involved in immune response; C-terminal protein lipidation; autophagy; apoptotic process; cellular response to nitrogen starvation; response to fungus; macroautophagy; cellular homeostasis; antigen processing and presentation of endogenous antigen; negative regulation of protein ubiquitin…	GO:0000045; GO:0000422; GO:0001974; GO:0002739; GO:0006501; GO:0006914; GO:0006915; GO:0006995; GO:0009620; GO:0016236; GO:0019725; GO:0019883; GO:0031397; GO:0035973; GO:0039689; GO:0042311; GO:0042493; GO:0043066; GO:0043687; GO:0045060; GO:0048840; GO:0050765; GO:0051279; GO:0055015; GO:0060047; GO:0060548; GO:0061739; GO:0070257; GO:0071500; GO:0075044; GO:1902017; GO:2000378; GO:2000619	PTHR13040:SF2	AUTOPHAGY PROTEIN 5	http://pantherdb.org/genes/gene.do?acc=HUMAN|HGNC=589|UniProtKB=Q9H1Y0
ATG5 (APG5L)			6	2	2	8	6	2		.APH., .APO., .CD., .CSP., .DRR., .IMUF., .OP., .OT., .TCR.	# 0612		ATG5	61	84	5	69% (52/75)	autophagy related 5	http://www.ncbi.nlm.nih.gov/gene/?term=9474	9474	11793		610868		696874	32	32	Q9H1Y0	Q99J83	D3ZJZ1	F6V678	I3LTI9	F7CH17	Abnova	H00009474-M01	ms	mAb	hu	WB, ELISA	cytoplasm; autophagosome; cytosol; axoneme; membrane; phagocytic vesicle membrane; phagophore assembly site membrane; Atg12-Atg5-Atg16 complex; Mitochondria-associated ER Membrane	GO:0005737; GO:0005776; GO:0005829; GO:0005930; GO:0016020; GO:0030670; GO:0034045; GO:0034274; GO:0044233			autophagosome assembly; autophagy of mitochondrion; blood vessel remodeling; regulation of cytokine secretion involved in immune response; C-terminal protein lipidation; autophagy; apoptotic process; cellular response to nitrogen starvation; response to fungus; macroautophagy; cellular homeostasis; antigen processing and presentation of endogenous antigen; negative regulation of protein ubiquitin…	GO:0000045; GO:0000422; GO:0001974; GO:0002739; GO:0006501; GO:0006914; GO:0006915; GO:0006995; GO:0009620; GO:0016236; GO:0019725; GO:0019883; GO:0031397; GO:0035973; GO:0039689; GO:0042311; GO:0042493; GO:0043066; GO:0043687; GO:0045060; GO:0048840; GO:0050765; GO:0051279; GO:0055015; GO:0060047; GO:0060548; GO:0061739; GO:0070257; GO:0071500; GO:0075044; GO:1902017; GO:2000378; GO:2000619	PTHR13040:SF2	AUTOPHAGY PROTEIN 5	http://pantherdb.org/genes/gene.do?acc=HUMAN|HGNC=589|UniProtKB=Q9H1Y0
ATM			1	4	4	4	4	4	DNA damage	.APO., .CCP., .CCY., .CD., .CSP., .DDR., .FOXO., .HIF., .IMUF., .MIG., .NFKB., .OP., .OPA., .OT., .P53S., .SREME., .ST., .TRASR.	# 1080		ATM	82	78	5	65% (141/216)	ATM serine/threonine kinase	http://www.ncbi.nlm.nih.gov/gene/?term=472	472	11920	300711	479450		100427400	350	351	Q13315	Q62388	D4ACL8	J9JHR5	I3L6M1	F6ZIB3	Cell Signaling	2873	rb		hu, ms	WB	nucleus; nucleoplasm; nucleolus; cytoplasmic vesicle; DNA repair complex	GO:0005634; GO:0005654; GO:0005730; GO:0031410; GO:1990391	DNA binding; protein serine/threonine kinase activity; DNA-dependent protein kinase activity; ATP binding; 1-phosphatidylinositol-3-kinase activity; protein-containing complex binding; protein dimerization activity; protein N-terminus binding	GO:0003677; GO:0004674; GO:0004677; GO:0005524; GO:0016303; GO:0044877; GO:0046983; GO:0047485	DNA damage checkpoint; telomere maintenance; DNA double-strand break processing; response to hypoxia; pre-B cell allelic exclusion; DNA replication; double-strand break repair via nonhomologous end joining; protein phosphorylation; cellular response to DNA damage stimulus; DNA damage induced protein phosphorylation; DNA damage response, signal transduction by p53 class mediator resulting in cell …	GO:0000077; GO:0000723; GO:0000729; GO:0001666; GO:0002331; GO:0006260; GO:0006303; GO:0006468; GO:0006974; GO:0006975; GO:0006977; GO:0007050; GO:0007094; GO:0007131; GO:0007165; GO:0008630; GO:0010212; GO:0010506; GO:0010628; GO:0016572; GO:0018105; GO:0030335; GO:0030889; GO:0032210; GO:0032212; GO:0033129; GO:0036289; GO:0042981; GO:0043065; GO:0043517; GO:0043525; GO:0045785; GO:0045944; GO:…	PTHR11139:SF72	SERINE-PROTEIN KINASE ATM	http://pantherdb.org/genes/gene.do?acc=HUMAN|HGNC=795|UniProtKB=Q13315	P00059; P04398
ATM - phospho	Ser1981		7	2.1	n/a	n/a	n/a	n/a	DNA damage	.APO., .CCP., .CCY., .CD., .CSP., .DDR., .FOXO., .HIF., .IMUF., .MIG., .NFKB., .OP., .OPA., .OT., .P53S., .SREME., .ST., .TRASR.	# 1013		ATM	83	57	5	95% (38/40)	ATM serine/threonine kinase	http://www.ncbi.nlm.nih.gov/gene/?term=472	472	11920	300711	479450		100427400	350	351	Q13315	Q62388	D4ACL8	J9JHR5	I3L6M1	F6ZIB3	Cell Signaling	5883	rb	mAb	hu,(mk)	WB	nucleus; nucleoplasm; nucleolus; cytoplasmic vesicle; DNA repair complex	GO:0005634; GO:0005654; GO:0005730; GO:0031410; GO:1990391	DNA binding; protein serine/threonine kinase activity; DNA-dependent protein kinase activity; ATP binding; 1-phosphatidylinositol-3-kinase activity; protein-containing complex binding; protein dimerization activity; protein N-terminus binding	GO:0003677; GO:0004674; GO:0004677; GO:0005524; GO:0016303; GO:0044877; GO:0046983; GO:0047485	DNA damage checkpoint; telomere maintenance; DNA double-strand break processing; response to hypoxia; pre-B cell allelic exclusion; DNA replication; double-strand break repair via nonhomologous end joining; protein phosphorylation; cellular response to DNA damage stimulus; DNA damage induced protein phosphorylation; DNA damage response, signal transduction by p53 class mediator resulting in cell …	GO:0000077; GO:0000723; GO:0000729; GO:0001666; GO:0002331; GO:0006260; GO:0006303; GO:0006468; GO:0006974; GO:0006975; GO:0006977; GO:0007050; GO:0007094; GO:0007131; GO:0007165; GO:0008630; GO:0010212; GO:0010506; GO:0010628; GO:0016572; GO:0018105; GO:0030335; GO:0030889; GO:0032210; GO:0032212; GO:0033129; GO:0036289; GO:0042981; GO:0043065; GO:0043517; GO:0043525; GO:0045785; GO:0045944; GO:…	PTHR11139:SF72	SERINE-PROTEIN KINASE ATM	http://pantherdb.org/genes/gene.do?acc=HUMAN|HGNC=795|UniProtKB=Q13315	P00059; P04398
ATP citrate lyase			2	2	6	6	2	2		.IMUR., .NEUT., .OP.	# 1842	# 1133	ACLY	85	529	2	32% (51/158)	ATP citrate lyase	http://www.ncbi.nlm.nih.gov/gene/?term=47	47	104112	24159	607852		708501	122	121	P53396	Q91V92	G3V9G4	J9NST7	F1S0N2	H9FUT4	biorbyt	orb5743	rb	pAb	hu, ms, rt, ch, dg, pg	WB, IHC-P, P-ELISA	extracellular region; nucleoplasm; cytosol; plasma membrane; citrate lyase complex; membrane; azurophil granule lumen; extracellular exosome; ficolin-1-rich granule lumen	GO:0005576; GO:0005654; GO:0005829; GO:0005886; GO:0009346; GO:0016020; GO:0035578; GO:0070062; GO:1904813	ATP citrate synthase activity; ATP binding; metal ion binding; cofactor binding	GO:0003878; GO:0005524; GO:0046872; GO:0048037	acetyl-CoA biosynthetic process; citrate metabolic process; oxaloacetate metabolic process; fatty acid biosynthetic process; cholesterol biosynthetic process; lipid biosynthetic process; coenzyme A metabolic process; positive regulation of cellular metabolic process; neutrophil degranulation; fatty-acyl-CoA biosynthetic process	GO:0006085; GO:0006101; GO:0006107; GO:0006633; GO:0006695; GO:0008610; GO:0015936; GO:0031325; GO:0043312; GO:0046949	PTHR23118:SF0	ATP-CITRATE SYNTHASE	http://pantherdb.org/genes/gene.do?acc=HUMAN|HGNC=115|UniProtKB=P53396	P02772
ATP7b			2	4	n/a	n/a	n/a	n/a	Copper transport		# 1398		ATP7B	88	69	5	89% (24/27)	ATPase copper transporting beta	http://www.ncbi.nlm.nih.gov/gene/?term=540	540	11979	24218	476903		713781	157	157	P35670	Q64446	Q9QUG4	J9NW28		A0A1D5R6Q2	abcam (Epitomics)	ab124973 (5320-1)	rb	mAb	hu	WB, FC, ICC-IF	Golgi membrane; mitochondrion; late endosome; Golgi apparatus; trans-Golgi network; integral component of plasma membrane; membrane; trans-Golgi network membrane; perinuclear region of cytoplasm	GO:0000139; GO:0005739; GO:0005770; GO:0005794; GO:0005802; GO:0005887; GO:0016020; GO:0032588; GO:0048471	copper-exporting ATPase activity; copper ion transmembrane transporter activity; copper ion binding; ATP binding; copper-transporting ATPase activity	GO:0004008; GO:0005375; GO:0005507; GO:0005524; GO:0043682	copper ion transport; cellular copper ion homeostasis; cellular zinc ion homeostasis; lactation; copper ion import; protein maturation by copper ion transfer; ion transmembrane transport; response to copper ion; sequestering of calcium ion	GO:0006825; GO:0006878; GO:0006882; GO:0007595; GO:0015677; GO:0015680; GO:0034220; GO:0046688; GO:0051208	PTHR43520:SF9	COPPER-TRANSPORTING ATPASE 2	http://pantherdb.org/genes/gene.do?acc=HUMAN|HGNC=870|UniProtKB=P35670
ATPase/GAPDH/Histone H3 (Membran Fraction)			1	1	n/a	n/a	n/a	n/a		.ALZ., .APO., .cAMP., .CD., .CSP., .DI., .DRR., .GPCR., .HIF., .HUNT., .OP., .OT., .SREME.	# 1975		ATP1A1, GAPDH, HIST3H3	1210	661.5	1	5% (2/40)	ATPase Na+/K+ transporting subunit alpha 1; glyceraldehyde-3-phosphate dehydrogenase; histone cluster 3 H3	http://www.ncbi.nlm.nih.gov/gene/?term=476, http://www.ncbi.nlm.nih.gov/gene/?term=2597, http://www.ncbi.nlm.nih.gov/gene/?term=8290	476, 2597, 8290	11928	24211, 680498			710368, 694024	112, 37, 17	15, 36, 112	P05023, P04406, Q16695	Q8VDN2, NA, NA	P06685, NA, Q6LED0			F7HE86, NA, F7GHH9	abcam	ab139413	ms		hu, ms, rt	WB	endosome; endoplasmic reticulum; Golgi apparatus; plasma membrane; sodium:potassium-exchanging ATPase complex; caveola; postsynaptic density; intercalated disc; membrane; integral component of membrane; basolateral plasma membrane; apical plasma membrane; T-tubule; protein-containing complex; sarcolemma; melanosome; myelin sheath; extracellular exosome; extracellular vesicle; nucleus; cytoplasm; …	GO:0005768; GO:0005783; GO:0005794; GO:0005886; GO:0005890; GO:0005901; GO:0014069; GO:0014704; GO:0016020; GO:0016021; GO:0016323; GO:0016324; GO:0030315; GO:0032991; GO:0042383; GO:0042470; GO:0043209; GO:0070062; GO:1903561; GO:0005634; GO:0005737; GO:0005811; GO:0005829; GO:0015630; GO:0031965; GO:0031982; GO:0043231; GO:0048471; GO:0097452; GO:1990904; GO:0000784; GO:0000786; GO:0000788; GO:…	sodium:potassium-exchanging ATPase activity; ATP binding; phosphatase activity; protein kinase binding; protein domain specific binding; ankyrin binding; potassium ion binding; sodium ion binding; ADP binding; phosphatidylinositol 3-kinase binding; chaperone binding; steroid hormone binding; glyceraldehyde-3-phosphate dehydrogenase (NAD+) (phosphorylating) activity; microtubule binding; aspartic-…	GO:0005391; GO:0005524; GO:0016791; GO:0019901; GO:0019904; GO:0030506; GO:0030955; GO:0031402; GO:0043531; GO:0043548; GO:0051087; GO:1990239; GO:0004365; GO:0008017; GO:0019828; GO:0035605; GO:0042802; GO:0050661; GO:0051287; GO:0097718; GO:0031492; GO:0046982	regulation of the force of heart contraction; regulation of sodium ion transport; cellular sodium ion homeostasis; regulation of blood pressure; ATP hydrolysis coupled proton transport; cellular potassium ion homeostasis; negative regulation of glucocorticoid biosynthetic process; sodium ion export across plasma membrane; response to drug; negative regulation of heart contraction; positive regula…	GO:0002026; GO:0002028; GO:0006883; GO:0008217; GO:0015991; GO:0030007; GO:0031947; GO:0036376; GO:0042493; GO:0045822; GO:0045823; GO:0045989; GO:0055119; GO:0060081; GO:0071260; GO:0071383; GO:0086002; GO:0086004; GO:0086009; GO:0086013; GO:0086064; GO:1903416; GO:1990573; GO:0000226; GO:0006094; GO:0006096; GO:0010951; GO:0016241; GO:0017148; GO:0031640; GO:0035606; GO:0050715; GO:0050821; GO:…	PTHR43294:SF9; PTHR10836:SF91; PTHR11426:SF205	SODIUM/POTASSIUM-TRANSPORTING ATPASE SUBUNIT ALPHA-1; GLYCERALDEHYDE-3-PHOSPHATE DEHYDROGENASE; HISTONE H3.1T	http://pantherdb.org/genes/gene.do?acc=HUMAN|HGNC=799|UniProtKB=P05023; http://pantherdb.org/genes/gene.do?acc=HUMAN|HGNC=4141|UniProtKB=P04406; http://pantherdb.org/genes/gene.do?acc=HUMAN|HGNC=4778|UniProtKB=Q16695	P00029; P00024; P00017
ATR			7	7	n/a	n/a	n/a	n/a	DNA damage	.CCP., .CCY., .CD., .CSP., .DDR., .DREP., .DRR., .OP., .OPA., .OT., .P53S., .ST.	# 1081		ATR	89	66	5	70% (48/69)	ATR serine/threonine kinase	http://www.ncbi.nlm.nih.gov/gene/?term=545	545	245000	685055	100856315		714443	250	301	Q13535	E9QPK4	D3Z822	J9P2H2	F1SKG2	F7HT00	Cell Signaling	2790	rb		hu, ms, rt, mk, hm, (bo, dg)	WB, IP	nucleus; nucleoplasm; chromosome; Golgi apparatus; PML body	GO:0005634; GO:0005654; GO:0005694; GO:0005794; GO:0016605	DNA binding; protein kinase activity; protein serine/threonine kinase activity; ATP binding; MutLalpha complex binding; MutSalpha complex binding	GO:0003677; GO:0004672; GO:0004674; GO:0005524; GO:0032405; GO:0032407	DNA damage checkpoint; telomere maintenance; DNA replication; DNA repair; cellular response to DNA damage stimulus; multicellular organism development; negative regulation of DNA replication; peptidyl-serine phosphorylation; positive regulation of telomere maintenance via telomerase; cellular response to UV; interstrand cross-link repair; response to drug; positive regulation of DNA damage respon…	GO:0000077; GO:0000723; GO:0006260; GO:0006281; GO:0006974; GO:0007275; GO:0008156; GO:0018105; GO:0032212; GO:0034644; GO:0036297; GO:0042493; GO:0043517; GO:0046777; GO:0070198; GO:0071480; GO:0090399; GO:0097694; GO:0097695; GO:1900034; GO:1904884	PTHR11139:SF69	SERINE/THREONINE-PROTEIN KINASE ATR	http://pantherdb.org/genes/gene.do?acc=HUMAN|HGNC=882|UniProtKB=Q13535	P00059; P04398
ATR - phospho	Ser428		2	7	7	7	7	7	DNA damage	.CCP., .CCY., .CD., .CSP., .DDR., .DREP., .DRR., .OP., .OPA., .OT., .P53S., .ST.	# 1015		ATR	90	72	5	75% (159/212)	ATR serine/threonine kinase	http://www.ncbi.nlm.nih.gov/gene/?term=545	545	245000	685055	100856315		714443	300	301	Q13535	E9QPK4	D3Z822	J9P2H2	F1SKG2	F7HT00	Cell Signaling	2853	rb	pAb	hu,ms,rt		nucleus; nucleoplasm; chromosome; Golgi apparatus; PML body	GO:0005634; GO:0005654; GO:0005694; GO:0005794; GO:0016605	DNA binding; protein kinase activity; protein serine/threonine kinase activity; ATP binding; MutLalpha complex binding; MutSalpha complex binding	GO:0003677; GO:0004672; GO:0004674; GO:0005524; GO:0032405; GO:0032407	DNA damage checkpoint; telomere maintenance; DNA replication; DNA repair; cellular response to DNA damage stimulus; multicellular organism development; negative regulation of DNA replication; peptidyl-serine phosphorylation; positive regulation of telomere maintenance via telomerase; cellular response to UV; interstrand cross-link repair; response to drug; positive regulation of DNA damage respon…	GO:0000077; GO:0000723; GO:0006260; GO:0006281; GO:0006974; GO:0007275; GO:0008156; GO:0018105; GO:0032212; GO:0034644; GO:0036297; GO:0042493; GO:0043517; GO:0046777; GO:0070198; GO:0071480; GO:0090399; GO:0097694; GO:0097695; GO:1900034; GO:1904884	PTHR11139:SF69	SERINE/THREONINE-PROTEIN KINASE ATR	http://pantherdb.org/genes/gene.do?acc=HUMAN|HGNC=882|UniProtKB=Q13535	P00059; P04398
Aurora A (AIK)			1	4	4	4	4	4	Cell cycle control	.APO., .CCP., .CCY., .CD., .CP., .CSP., .OP., .OPA., .P53S., .ST.	# 2092	# 0700	AURKA	91	158	5	66% (176/265)	aurora kinase A	http://www.ncbi.nlm.nih.gov/gene/?term=6790	6790	20878	261730	485940		698190	48		O14965	P97477	Q3MHU2	J9NYY2	I3LUZ0	F7GNU0	Cell Signaling	4718	rb	mAb	hu, mk	WB	condensed nuclear chromosome, centromeric region; nucleus; nucleoplasm; centrosome; centriole; spindle; cytosol; spindle microtubule; cilium; microtubule cytoskeleton; midbody; spindle pole centrosome; chromosome passenger complex; germinal vesicle; axon hillock; pronucleus; perinuclear region of cytoplasm; spindle midzone; meiotic spindle; mitotic spindle pole	GO:0000780; GO:0005634; GO:0005654; GO:0005813; GO:0005814; GO:0005819; GO:0005829; GO:0005876; GO:0005929; GO:0015630; GO:0030496; GO:0031616; GO:0032133; GO:0042585; GO:0043203; GO:0045120; GO:0048471; GO:0051233; GO:0072687; GO:0097431	protein kinase activity; protein serine/threonine kinase activity; protein serine/threonine/tyrosine kinase activity; ATP binding; protein kinase binding; ubiquitin protein ligase binding; histone serine kinase activity; protein heterodimerization activity	GO:0004672; GO:0004674; GO:0004712; GO:0005524; GO:0019901; GO:0031625; GO:0035174; GO:0046982	G2/M transition of mitotic cell cycle; mitotic cell cycle; protein phosphorylation; DNA damage response, signal transduction by p53 class mediator resulting in cell cycle arrest; spindle organization; mitotic spindle organization; spindle assembly involved in female meiosis I; mitotic centrosome separation; response to wounding; anterior/posterior axis specification; regulation of G2/M transition…	GO:0000086; GO:0000278; GO:0006468; GO:0006977; GO:0007051; GO:0007052; GO:0007057; GO:0007100; GO:0009611; GO:0009948; GO:0010389; GO:0010972; GO:0031145; GO:0031647; GO:0032091; GO:0032436; GO:0032465; GO:0043066; GO:0045840; GO:0046605; GO:0046777; GO:0051301; GO:0051642; GO:0071539; GO:0097421; GO:1900195; GO:1901796; GO:1990138	PTHR24350:SF5	AURORA KINASE A	http://pantherdb.org/genes/gene.do?acc=HUMAN|HGNC=11393|UniProtKB=O14965
Aurora A (AIK) - phospho	Thr288		1	4	2.1	4	4	4	Cell cycle control	.APO., .CCP., .CCY., .CD., .CP., .CSP., .OP., .OPA., .P53S., .ST.	# 1947	# 0683	AURKA	92	113	5	76% (145/190)	aurora kinase A	http://www.ncbi.nlm.nih.gov/gene/?term=6790	6790	20878	261730	485940		698190	48	46	O14965	P97477	Q3MHU2	J9NYY2	I3LUZ0	F7GNU0	Cell Signaling	3079	rb	mAb	hu	WB	condensed nuclear chromosome, centromeric region; nucleus; nucleoplasm; centrosome; centriole; spindle; cytosol; spindle microtubule; cilium; microtubule cytoskeleton; midbody; spindle pole centrosome; chromosome passenger complex; germinal vesicle; axon hillock; pronucleus; perinuclear region of cytoplasm; spindle midzone; meiotic spindle; mitotic spindle pole	GO:0000780; GO:0005634; GO:0005654; GO:0005813; GO:0005814; GO:0005819; GO:0005829; GO:0005876; GO:0005929; GO:0015630; GO:0030496; GO:0031616; GO:0032133; GO:0042585; GO:0043203; GO:0045120; GO:0048471; GO:0051233; GO:0072687; GO:0097431	protein kinase activity; protein serine/threonine kinase activity; protein serine/threonine/tyrosine kinase activity; ATP binding; protein kinase binding; ubiquitin protein ligase binding; histone serine kinase activity; protein heterodimerization activity	GO:0004672; GO:0004674; GO:0004712; GO:0005524; GO:0019901; GO:0031625; GO:0035174; GO:0046982	G2/M transition of mitotic cell cycle; mitotic cell cycle; protein phosphorylation; DNA damage response, signal transduction by p53 class mediator resulting in cell cycle arrest; spindle organization; mitotic spindle organization; spindle assembly involved in female meiosis I; mitotic centrosome separation; response to wounding; anterior/posterior axis specification; regulation of G2/M transition…	GO:0000086; GO:0000278; GO:0006468; GO:0006977; GO:0007051; GO:0007052; GO:0007057; GO:0007100; GO:0009611; GO:0009948; GO:0010389; GO:0010972; GO:0031145; GO:0031647; GO:0032091; GO:0032436; GO:0032465; GO:0043066; GO:0045840; GO:0046605; GO:0046777; GO:0051301; GO:0051642; GO:0071539; GO:0097421; GO:1900195; GO:1901796; GO:1990138	PTHR24350:SF5	AURORA KINASE A	http://pantherdb.org/genes/gene.do?acc=HUMAN|HGNC=11393|UniProtKB=O14965
Aurora A/B/C - phospho	Thr288/Thr232/Thr198		4	4	n/a	n/a	n/a	n/a	Cell cycle control	.APO., .CCP., .CCY., .CD., .CP., .CSP., .OP., .OPA., .OT., .P53S., .ST., .TRASR.	# 1945	# 0684	AURKA, AURKB, AURKC	93	116	5	79% (77/97)	aurora kinase A, aurora kinase B, aurora kinase C	http://www.ncbi.nlm.nih.gov/gene/?term=6790, 9212, 6795	6790, 9212, 6795	20878, 20877, 20871	261730, 114592, NA	NA, 479492, NA		698190, 721955, NA	35, 40, 48	46, 39, 36	O14965, Q96GD4, Q9UQB9	P97477, O70126, Q6P209	Q3MHU2, O55099, D4AD76	J9NYY2, E2QZL4, F1PM71	I3LUZ0, I3LFX5, NA	F7GNU0, F6VVA5, F6R6V4	Cell Signaling	2914	rb	mAb	hu, ms, rt	WB	condensed nuclear chromosome, centromeric region; nucleus; nucleoplasm; centrosome; centriole; spindle; cytosol; spindle microtubule; cilium; microtubule cytoskeleton; midbody; spindle pole centrosome; chromosome passenger complex; germinal vesicle; axon hillock; pronucleus; perinuclear region of cytoplasm; spindle midzone; meiotic spindle; mitotic spindle pole; kinetochore; condensed chromosome,…	GO:0000780; GO:0005634; GO:0005654; GO:0005813; GO:0005814; GO:0005819; GO:0005829; GO:0005876; GO:0005929; GO:0015630; GO:0030496; GO:0031616; GO:0032133; GO:0042585; GO:0043203; GO:0045120; GO:0048471; GO:0051233; GO:0072687; GO:0097431; GO:0000776; GO:0000779; GO:0010369; GO:1990023; GO:0000793; GO:0005737	protein kinase activity; protein serine/threonine kinase activity; protein serine/threonine/tyrosine kinase activity; ATP binding; protein kinase binding; ubiquitin protein ligase binding; histone serine kinase activity; protein heterodimerization activity; kinase binding; metal ion binding	GO:0004672; GO:0004674; GO:0004712; GO:0005524; GO:0019901; GO:0031625; GO:0035174; GO:0046982; GO:0019900; GO:0046872	G2/M transition of mitotic cell cycle; mitotic cell cycle; protein phosphorylation; DNA damage response, signal transduction by p53 class mediator resulting in cell cycle arrest; spindle organization; mitotic spindle organization; spindle assembly involved in female meiosis I; mitotic centrosome separation; response to wounding; anterior/posterior axis specification; regulation of G2/M transition…	GO:0000086; GO:0000278; GO:0006468; GO:0006977; GO:0007051; GO:0007052; GO:0007057; GO:0007100; GO:0009611; GO:0009948; GO:0010389; GO:0010972; GO:0031145; GO:0031647; GO:0032091; GO:0032436; GO:0032465; GO:0043066; GO:0045840; GO:0046605; GO:0046777; GO:0051301; GO:0051642; GO:0071539; GO:0097421; GO:1900195; GO:1901796; GO:1990138; GO:0000122; GO:0002903; GO:0007094; GO:0007568; GO:0008283; GO:…	PTHR24350:SF5; PTHR24350:SF4; PTHR24350:SF3	AURORA KINASE A; AURORA KINASE B; AURORA KINASE C	http://pantherdb.org/genes/gene.do?acc=HUMAN|HGNC=11393|UniProtKB=O14965; http://pantherdb.org/genes/gene.do?acc=HUMAN|HGNC=11390|UniProtKB=Q96GD4; http://pantherdb.org/genes/gene.do?acc=HUMAN|HGNC=11391|UniProtKB=Q9UQB9
Aurora B (AIM1)			2	6	8	8	8	3	Cell cycle control	.CCP., .CD., .CP., .CSP., .OP., .OPA., .OT., .P53S., .ST., .TRASR.	# 0685		AURKB	94	153	1	31% (57/184)	aurora kinase B	http://www.ncbi.nlm.nih.gov/gene/?term=9212	9212	20877	114592	479492		721955	40	39	Q96GD4	O70126	O55099	E2QZL4	I3LFX5	F6VVA5	Cell Signaling	3094	rb		hu, ms, rt, mk	WB	kinetochore; condensed chromosome, centromeric region; condensed nuclear chromosome, centromeric region; nucleus; nucleoplasm; spindle; cytosol; spindle microtubule; chromocenter; midbody; spindle pole centrosome; chromosome passenger complex; spindle midzone; mitotic spindle midzone	GO:0000776; GO:0000779; GO:0000780; GO:0005634; GO:0005654; GO:0005819; GO:0005829; GO:0005876; GO:0010369; GO:0030496; GO:0031616; GO:0032133; GO:0051233; GO:1990023	protein serine/threonine kinase activity; protein serine/threonine/tyrosine kinase activity; ATP binding; kinase binding; histone serine kinase activity; metal ion binding	GO:0004674; GO:0004712; GO:0005524; GO:0019900; GO:0035174; GO:0046872	negative regulation of transcription by RNA polymerase II; negative regulation of B cell apoptotic process; protein phosphorylation; spindle organization; mitotic spindle organization; mitotic spindle assembly checkpoint; aging; cell proliferation; attachment of spindle microtubules to kinetochore; abscission; histone modification; anaphase-promoting complex-dependent catabolic process; negative …	GO:0000122; GO:0002903; GO:0006468; GO:0007051; GO:0007052; GO:0007094; GO:0007568; GO:0008283; GO:0008608; GO:0009838; GO:0016570; GO:0031145; GO:0032091; GO:0032212; GO:0032465; GO:0032466; GO:0032467; GO:0034501; GO:0034644; GO:0036089; GO:0043988; GO:0044878; GO:0046777; GO:0051256; GO:0051973; GO:0051983; GO:1901796; GO:1904355	PTHR24350:SF4	AURORA KINASE B	http://pantherdb.org/genes/gene.do?acc=HUMAN|HGNC=11390|UniProtKB=Q96GD4
Aven			1	1	8	8	8	8	Apoptosis	.APO., .CD., .CSP.	# 0677		AVEN	95	230	5	88% (95/108)	apoptosis and caspase activation inhibitor	http://www.ncbi.nlm.nih.gov/gene/?term=57099	57099	74268	311299	478243		695227	50	39	Q9NQS1	Q9D9K3	D3Z853		F1SCK4	F7BI39	Cell Signaling	2300	rb		hu, ms, rt, mk	WB	intracellular; endomembrane system; membrane	GO:0005622; GO:0012505; GO:0016020			apoptotic process; negative regulation of apoptotic process	GO:0006915; GO:0043066	PTHR16524:SF2	CELL DEATH REGULATOR AVEN	http://pantherdb.org/genes/gene.do?acc=HUMAN|HGNC=13509|UniProtKB=Q9NQS1
Axin1			4	4	n/a	n/a	n/a	n/a	Wnt signaling	.ANG., .APO., .BRC., .CANCER., .CANPTHW., .CD., .CRC., .CSP., .DEV., .EMC., .HIPPO., .JNK., .OP., .OPA., .OT., .SREME., .ST., .TRASR., .WNT.	# 1683	# 0690	AXIN1	96	65.5	5	89% (97/109)	axin 1	http://www.ncbi.nlm.nih.gov/gene/?term=8312	8312	12005	79257	490099		100424087	110	96	O15169	Q14DJ8		F1PCM3	I3LIX7	F6Y8U0	Cell Signaling	3323	rb	mAb	hu, ms, rt	WB, IP, Endogenous	nucleus; cytoplasm; cytosol; lateral plasma membrane; beta-catenin destruction complex; cytoplasmic vesicle; perinuclear region of cytoplasm; cell periphery	GO:0005634; GO:0005737; GO:0005829; GO:0016328; GO:0030877; GO:0031410; GO:0048471; GO:0071944	beta-catenin binding; enzyme binding; protein kinase binding; receptor signaling complex scaffold activity; ubiquitin protein ligase binding; protein-containing complex scaffold activity; signaling adaptor activity; identical protein binding; protein homodimerization activity; SMAD binding; armadillo repeat domain binding; I-SMAD binding	GO:0008013; GO:0019899; GO:0019901; GO:0030159; GO:0031625; GO:0032947; GO:0035591; GO:0042802; GO:0042803; GO:0046332; GO:0070016; GO:0070411	positive regulation of protein phosphorylation; apoptotic process; multicellular organism development; positive regulation of peptidyl-threonine phosphorylation; Wnt signaling pathway; regulation of Wnt signaling pathway; positive regulation of protein ubiquitination; activation of protein kinase activity; positive regulation of peptidyl-serine phosphorylation; regulation of intracellular estroge…	GO:0001934; GO:0006915; GO:0007275; GO:0010800; GO:0016055; GO:0030111; GO:0031398; GO:0032147; GO:0033138; GO:0033146; GO:0034622; GO:0045732; GO:0045893; GO:0046330; GO:0051443; GO:0090090; GO:0090263; GO:1904885; GO:1904886; GO:2000060	PTHR46102:SF3	AXIN-1	http://pantherdb.org/genes/gene.do?acc=HUMAN|HGNC=903|UniProtKB=O15169	P00005; P00057
Axin2 (Conductin)			2	4	4	4	7	4	Wnt signaling	.ANG., .BRC., .CANCER., .CANPTHW., .CCP., .CP., .CRC., .CSP., .DEV., .EMC., .HIPPO., .OP., .OPA., .ST., .WNT.	# 0956		AXIN2	97	89	5	96% (157/164)	axin 2	http://www.ncbi.nlm.nih.gov/gene/?term=8313	8313	12006	29134	490903			94	94	Q9Y2T1	O88566	A0A0G2K4L4	E2R9F8	F1RV18	F7BIK0	Cell Signaling	5863	rb	mAb	hu	WB, IP	nucleus; cytoplasm; centrosome; cytosol; beta-catenin destruction complex	GO:0005634; GO:0005737; GO:0005813; GO:0005829; GO:0030877	beta-catenin binding; enzyme binding; ubiquitin protein ligase binding; I-SMAD binding	GO:0008013; GO:0019899; GO:0031625; GO:0070411	somitogenesis; positive regulation of protein phosphorylation; intramembranous ossification; secondary heart field specification; chondrocyte differentiation involved in endochondral bone morphogenesis; cell proliferation; negative regulation of cell proliferation; positive regulation of epithelial to mesenchymal transition; positive regulation of cell death; Wnt signaling pathway; bone mineraliz…	GO:0001756; GO:0001934; GO:0001957; GO:0003139; GO:0003413; GO:0008283; GO:0008285; GO:0010718; GO:0010942; GO:0016055; GO:0030282; GO:0032423; GO:0034613; GO:0042476; GO:0043570; GO:0045668; GO:0048255; GO:0061181; GO:0070602; GO:0090090; GO:0090263; GO:1904837	PTHR46102:SF1	AXIN-2	http://pantherdb.org/genes/gene.do?acc=HUMAN|HGNC=904|UniProtKB=Q9Y2T1	P00005; P00057
Axl			2	8	7	8	2.1	2	Tyrosine kinase / adaptor	.APO., .CD., .CSP., .DEV., .EGFR., .IIR., .IMFR., .IMUR., .MIG., .OP., .OPA., .OT., .OXS., .PI3K., .PLAT., .RTK., .SREME., .ST., .VEGFS., .WNT.	# 1543		AXL	98	179	5	73% (152/209)	AXL receptor tyrosine kinase	http://www.ncbi.nlm.nih.gov/gene/?term=558	558	26362	308444	484490			138	98	P30530	Q6PE80	E9PSY0	F1PGV4	F1RHA2	F7E4X5	Cell Signaling	8661	rb	mAb	hu, ms, mk	WB, IP, IHC-P, IF-IC, F	extracellular space; plasma membrane; integral component of plasma membrane; cell surface; receptor complex; host cell surface; extracellular exosome	GO:0005615; GO:0005886; GO:0005887; GO:0009986; GO:0043235; GO:0044228; GO:0070062	virus receptor activity; phosphatidylserine binding; protein tyrosine kinase activity; transmembrane receptor protein tyrosine kinase activity; ATP binding; Wnt-protein binding; myosin heavy chain binding; phosphatidylinositol 3-kinase binding; protein heterodimerization activity	GO:0001618; GO:0001786; GO:0004713; GO:0004714; GO:0005524; GO:0017147; GO:0032036; GO:0043548; GO:0046982	neuron migration; natural killer cell differentiation; positive regulation of cytokine-mediated signaling pathway; blood vessel remodeling; phagocytosis; inflammatory response; signal transduction; transmembrane receptor protein tyrosine kinase signaling pathway; spermatogenesis; nervous system development; Wnt signaling pathway; cell migration; forebrain cell migration; platelet activation; anim…	GO:0001764; GO:0001779; GO:0001961; GO:0001974; GO:0006909; GO:0006954; GO:0007165; GO:0007169; GO:0007283; GO:0007399; GO:0016055; GO:0016477; GO:0021885; GO:0030168; GO:0031100; GO:0031668; GO:0032689; GO:0032720; GO:0032825; GO:0032940; GO:0034101; GO:0034446; GO:0035457; GO:0042698; GO:0043066; GO:0043277; GO:0043491; GO:0043524; GO:0045087; GO:0046718; GO:0048010; GO:0048469; GO:0048549; GO:…	PTHR24416:SF323	TYROSINE-PROTEIN KINASE RECEPTOR UFO	http://pantherdb.org/genes/gene.do?acc=HUMAN|HGNC=905|UniProtKB=P30530
Axl - phospho	Tyr702		4	4	n/a	n/a	n/a	n/a	Tyrosine kinase / adaptor	.APO., .CD., .CSP., .DEV., .EGFR., .IIR., .IMFR., .IMUR., .MIG., .OP., .OPA., .OT., .OXS., .PI3K., .PLAT., .RTK., .SREME., .ST., .VEGFS., .WNT.	# 1533		AXL	99	208.5	5	93% (104/112)	AXL receptor tyrosine kinase	http://www.ncbi.nlm.nih.gov/gene/?term=558	558	26362	308444	484490			138	98	P30530	Q6PE80	E9PSY0	F1PGV4	F1RHA2	F7E4X5	Cell Signaling	5724	rb	mAb	hu (ms, rt)	WB	extracellular space; plasma membrane; integral component of plasma membrane; cell surface; receptor complex; host cell surface; extracellular exosome	GO:0005615; GO:0005886; GO:0005887; GO:0009986; GO:0043235; GO:0044228; GO:0070062	virus receptor activity; phosphatidylserine binding; protein tyrosine kinase activity; transmembrane receptor protein tyrosine kinase activity; ATP binding; Wnt-protein binding; myosin heavy chain binding; phosphatidylinositol 3-kinase binding; protein heterodimerization activity	GO:0001618; GO:0001786; GO:0004713; GO:0004714; GO:0005524; GO:0017147; GO:0032036; GO:0043548; GO:0046982	neuron migration; natural killer cell differentiation; positive regulation of cytokine-mediated signaling pathway; blood vessel remodeling; phagocytosis; inflammatory response; signal transduction; transmembrane receptor protein tyrosine kinase signaling pathway; spermatogenesis; nervous system development; Wnt signaling pathway; cell migration; forebrain cell migration; platelet activation; anim…	GO:0001764; GO:0001779; GO:0001961; GO:0001974; GO:0006909; GO:0006954; GO:0007165; GO:0007169; GO:0007283; GO:0007399; GO:0016055; GO:0016477; GO:0021885; GO:0030168; GO:0031100; GO:0031668; GO:0032689; GO:0032720; GO:0032825; GO:0032940; GO:0034101; GO:0034446; GO:0035457; GO:0042698; GO:0043066; GO:0043277; GO:0043491; GO:0043524; GO:0045087; GO:0046718; GO:0048010; GO:0048469; GO:0048549; GO:…	PTHR24416:SF323	TYROSINE-PROTEIN KINASE RECEPTOR UFO	http://pantherdb.org/genes/gene.do?acc=HUMAN|HGNC=905|UniProtKB=P30530
Bad			1.1	4	4	4	4	4	Apoptosis	.ALZ., .AML., .APH., .APO., .cAMP., .CANCER., .CANPTHW., .CCKR., .CCP., .CD., .CML., .CP., .CRC., .CSP., .CUR., .D200., .D300., .DAKT., .DI., .EGFR., .EMC., .GPCR., .HEPB., .HIF., .IMUF., .INFM., .INS., .MEL., .NSCLC., .OP., .OPA., .OXS., .PAC., .PI3K., .PRC., .RAS., .RCC., .RTK., .SREME., .VEGFS.	# 0703		BAD	100	72	5	92% (253/276)	BCL2 associated agonist of cell death	http://www.ncbi.nlm.nih.gov/gene/?term=572	572	12015	64639	483763		717740	23	18	Q92934	Q61337	O35147	F1PK10	F1RQ09	A0A1D5QBW1	Cell Signaling	9239	rb	mAb	hu, ms, rt, (mk, b)	WB	mitochondrion; mitochondrial outer membrane; cytosol	GO:0005739; GO:0005741; GO:0005829	phospholipid binding; lipid binding; cysteine-type endopeptidase activator activity involved in apoptotic process; protein kinase binding; protein phosphatase binding; protein phosphatase 2B binding; protein kinase B binding; protein heterodimerization activity; 14-3-3 protein binding	GO:0005543; GO:0008289; GO:0008656; GO:0019901; GO:0019903; GO:0030346; GO:0043422; GO:0046982; GO:0071889	release of cytochrome c from mitochondria; protein insertion into mitochondrial membrane involved in apoptotic signaling pathway; glucose catabolic process; apoptotic process; activation of cysteine-type endopeptidase activity involved in apoptotic process; spermatogenesis; extrinsic apoptotic signaling pathway via death domain receptors; intrinsic apoptotic signaling pathway in response to DNA d…	GO:0001836; GO:0001844; GO:0006007; GO:0006915; GO:0006919; GO:0007283; GO:0008625; GO:0008630; GO:0009749; GO:0010508; GO:0010918; GO:0019050; GO:0019221; GO:0021987; GO:0032024; GO:0032355; GO:0032570; GO:0033133; GO:0033574; GO:0034201; GO:0035774; GO:0042542; GO:0042593; GO:0043065; GO:0043200; GO:0043280; GO:0044342; GO:0045471; GO:0045579; GO:0045582; GO:0045862; GO:0046031; GO:0046034; GO:…	PTHR28540:SF1	BCL2-ASSOCIATED AGONIST OF CELL DEATH	http://pantherdb.org/genes/gene.do?acc=HUMAN|HGNC=936|UniProtKB=Q92934	P06959
Bad - phospho	Ser112		1	4	4	4	4	4	Apoptosis	.ALZ., .AML., .APH., .APO., .cAMP., .CANCER., .CANPTHW., .CCKR., .CCP., .CD., .CML., .CP., .CRC., .CSP., .CUR., .D200., .D300., .DAKT., .DI., .EGFR., .EMC., .GPCR., .HEPB., .HIF., .IMUF., .INFM., .INS., .MEL., .NSCLC., .OP., .OPA., .OXS., .PAC., .PI3K., .PRC., .RAS., .RCC., .RTK., .SREME., .VEGFS.	# 1197		BAD	102	90	5	90% (173/192)	BCL2 associated agonist of cell death	http://www.ncbi.nlm.nih.gov/gene/?term=572	572	12015	64639	483763		717740	23	18	Q92934	Q61337	O35147	F1PK10	F1RQ09	A0A1D5QBW1	Cell Signaling	5284	rb	mAb	hu, ms, rt, mk	WB, IHC-P	mitochondrion; mitochondrial outer membrane; cytosol	GO:0005739; GO:0005741; GO:0005829	phospholipid binding; lipid binding; cysteine-type endopeptidase activator activity involved in apoptotic process; protein kinase binding; protein phosphatase binding; protein phosphatase 2B binding; protein kinase B binding; protein heterodimerization activity; 14-3-3 protein binding	GO:0005543; GO:0008289; GO:0008656; GO:0019901; GO:0019903; GO:0030346; GO:0043422; GO:0046982; GO:0071889	release of cytochrome c from mitochondria; protein insertion into mitochondrial membrane involved in apoptotic signaling pathway; glucose catabolic process; apoptotic process; activation of cysteine-type endopeptidase activity involved in apoptotic process; spermatogenesis; extrinsic apoptotic signaling pathway via death domain receptors; intrinsic apoptotic signaling pathway in response to DNA d…	GO:0001836; GO:0001844; GO:0006007; GO:0006915; GO:0006919; GO:0007283; GO:0008625; GO:0008630; GO:0009749; GO:0010508; GO:0010918; GO:0019050; GO:0019221; GO:0021987; GO:0032024; GO:0032355; GO:0032570; GO:0033133; GO:0033574; GO:0034201; GO:0035774; GO:0042542; GO:0042593; GO:0043065; GO:0043200; GO:0043280; GO:0044342; GO:0045471; GO:0045579; GO:0045582; GO:0045862; GO:0046031; GO:0046034; GO:…	PTHR28540:SF1	BCL2-ASSOCIATED AGONIST OF CELL DEATH	http://pantherdb.org/genes/gene.do?acc=HUMAN|HGNC=936|UniProtKB=Q92934	P06959
Bad - phospho	Ser136		1.1	4	4	4	4	4	Apoptosis	.ALZ., .AML., .APH., .APO., .cAMP., .CANCER., .CANPTHW., .CCKR., .CCP., .CD., .CML., .CP., .CRC., .CSP., .CUR., .D200., .D300., .DAKT., .DI., .EGFR., .EMC., .GPCR., .HEPB., .HIF., .IMUF., .INFM., .INS., .MEL., .NSCLC., .OP., .OPA., .OXS., .PAC., .PI3K., .PRC., .RAS., .RCC., .RTK., .SREME., .VEGFS.	# 2162	# 0697	BAD	101	76	5	81% (224/277)	BCL2 associated agonist of cell death	http://www.ncbi.nlm.nih.gov/gene/?term=572	572	12015	64639	483763		717740	23	18	Q92934	Q61337	O35147	F1PK10	F1RQ09	A0A1D5QBW1	Cell Signaling	4366	rb	mAb	hu, ms, mk, (rt)	WB	mitochondrion; mitochondrial outer membrane; cytosol	GO:0005739; GO:0005741; GO:0005829	phospholipid binding; lipid binding; cysteine-type endopeptidase activator activity involved in apoptotic process; protein kinase binding; protein phosphatase binding; protein phosphatase 2B binding; protein kinase B binding; protein heterodimerization activity; 14-3-3 protein binding	GO:0005543; GO:0008289; GO:0008656; GO:0019901; GO:0019903; GO:0030346; GO:0043422; GO:0046982; GO:0071889	release of cytochrome c from mitochondria; protein insertion into mitochondrial membrane involved in apoptotic signaling pathway; glucose catabolic process; apoptotic process; activation of cysteine-type endopeptidase activity involved in apoptotic process; spermatogenesis; extrinsic apoptotic signaling pathway via death domain receptors; intrinsic apoptotic signaling pathway in response to DNA d…	GO:0001836; GO:0001844; GO:0006007; GO:0006915; GO:0006919; GO:0007283; GO:0008625; GO:0008630; GO:0009749; GO:0010508; GO:0010918; GO:0019050; GO:0019221; GO:0021987; GO:0032024; GO:0032355; GO:0032570; GO:0033133; GO:0033574; GO:0034201; GO:0035774; GO:0042542; GO:0042593; GO:0043065; GO:0043200; GO:0043280; GO:0044342; GO:0045471; GO:0045579; GO:0045582; GO:0045862; GO:0046031; GO:0046034; GO:…	PTHR28540:SF1	BCL2-ASSOCIATED AGONIST OF CELL DEATH	http://pantherdb.org/genes/gene.do?acc=HUMAN|HGNC=936|UniProtKB=Q92934	P06959
Bak			2	4	4	4	7	4	Apoptosis	.APO., .BCR., .BRC., .CANCER., .CANPTHW., .CCP., .CCY., .CD., .CML., .CP., .CRC., .CSP., .EMC., .GLI., .IMUF., .MEL., .NSCLC., .OP., .OT., .OXS., .PAC., .SCLC., .SREME., .TRASR., .TYR.	BG/MP # 081		BAK1	103	155	5	87% (177/203)	BCL2 antagonist/killer 1	http://www.ncbi.nlm.nih.gov/gene/?term=578	578	12018	116502	481744			25	23	Q16611	O08734	Q9JK59	F6PMP8	F1RZR2	H9H5R7	Cell Signaling	3792	rb		hu, mk	WB	mitochondrion; mitochondrial outer membrane; endoplasmic reticulum; cytosol; integral component of mitochondrial outer membrane; pore complex; BAK complex	GO:0005739; GO:0005741; GO:0005783; GO:0005829; GO:0031307; GO:0046930; GO:0097145	heat shock protein binding; identical protein binding; protein homodimerization activity; ion channel binding; metal ion binding; protein heterodimerization activity; chaperone binding; BH domain binding	GO:0031072; GO:0042802; GO:0042803; GO:0044325; GO:0046872; GO:0046982; GO:0051087; GO:0051400	B cell homeostasis; B cell apoptotic process; release of cytochrome c from mitochondria; blood vessel remodeling; myeloid cell homeostasis; B cell negative selection; apoptotic process; brain development; aging; mitochondrial fusion; cell proliferation; negative regulation of cell proliferation; intrinsic apoptotic signaling pathway in response to DNA damage; activation of cysteine-type endopepti…	GO:0001782; GO:0001783; GO:0001836; GO:0001974; GO:0002262; GO:0002352; GO:0006915; GO:0007420; GO:0007568; GO:0008053; GO:0008283; GO:0008285; GO:0008630; GO:0008635; GO:0009620; GO:0010046; GO:0010225; GO:0010248; GO:0010332; GO:0010524; GO:0010629; GO:0014070; GO:0031018; GO:0031100; GO:0032469; GO:0032471; GO:0033137; GO:0034620; GO:0034644; GO:0035108; GO:0042542; GO:0043065; GO:0043496; GO:…	PTHR11256:SF41	BCL-2 HOMOLOGOUS ANTAGONIST/KILLER	http://pantherdb.org/genes/gene.do?acc=HUMAN|HGNC=949|UniProtKB=Q16611	P00006
Bak			n/a	n/a	n/a	n/a	n/a	n/a	Apoptosis	.APO., .BCR., .BRC., .CANCER., .CANPTHW., .CCP., .CCY., .CD., .CML., .CP., .CRC., .CSP., .EMC., .GLI., .IMUF., .MEL., .NSCLC., .OP., .OT., .OXS., .PAC., .SCLC., .SREME., .TRASR., .TYR.	# 2633		BAK1	103				BCL2 antagonist/killer 1	http://www.ncbi.nlm.nih.gov/gene/?term=578	578	12018	116502	481744			25	23	Q16611	O08734	Q9JK59	F6PMP8	F1RZR2	H9H5R7	Cell Signaling	3814	rb	pAb	hu, ms, rt, mk	WB	mitochondrion; mitochondrial outer membrane; endoplasmic reticulum; cytosol; integral component of mitochondrial outer membrane; pore complex; BAK complex	GO:0005739; GO:0005741; GO:0005783; GO:0005829; GO:0031307; GO:0046930; GO:0097145	heat shock protein binding; identical protein binding; protein homodimerization activity; ion channel binding; metal ion binding; protein heterodimerization activity; chaperone binding; BH domain binding	GO:0031072; GO:0042802; GO:0042803; GO:0044325; GO:0046872; GO:0046982; GO:0051087; GO:0051400	B cell homeostasis; B cell apoptotic process; release of cytochrome c from mitochondria; blood vessel remodeling; myeloid cell homeostasis; B cell negative selection; apoptotic process; brain development; aging; mitochondrial fusion; cell proliferation; negative regulation of cell proliferation; intrinsic apoptotic signaling pathway in response to DNA damage; activation of cysteine-type endopepti…	GO:0001782; GO:0001783; GO:0001836; GO:0001974; GO:0002262; GO:0002352; GO:0006915; GO:0007420; GO:0007568; GO:0008053; GO:0008283; GO:0008285; GO:0008630; GO:0008635; GO:0009620; GO:0010046; GO:0010225; GO:0010248; GO:0010332; GO:0010524; GO:0010629; GO:0014070; GO:0031018; GO:0031100; GO:0032469; GO:0032471; GO:0033137; GO:0034620; GO:0034644; GO:0035108; GO:0042542; GO:0043065; GO:0043496; GO:…	PTHR11256:SF41	BCL-2 HOMOLOGOUS ANTAGONIST/KILLER	http://pantherdb.org/genes/gene.do?acc=HUMAN|HGNC=949|UniProtKB=Q16611	P00006
Bax			2	2	2.1	7	2.1	7	Apoptosis	.APO., .BCR., .BRC., .CANCER., .CANPTHW., .CCKR., .CD., .CML., .CRC., .CSP., .CUR., .D200., .D300., .DAKT., .DI., .EGFR., .EMC., .GLI., .HEPB., .HUNT., .IMUF., .IMUR., .MEL., .NSCLC., .OP., .OPA., .OT., .P53S., .PAC., .RTK., .SCLC., .TRASR., .TYR., .VIR.	# 1173		BAX	104	252	3	38% (111/291)	BCL2 associated X, apoptosis regulator	http://www.ncbi.nlm.nih.gov/gene/?term=581	581	12028	24887	403523	396633	718948	20	21	Q07812	Q07813	Q9JKL3	F1PMV2	F1RIQ4	F6ZV96	Cell Signaling	2772	rb	pAb	hu, ms, rt, mk	WB, IP	nucleus; nuclear envelope; cytoplasm; mitochondrion; mitochondrial outer membrane; mitochondrial permeability transition pore complex; endoplasmic reticulum; endoplasmic reticulum membrane; cytosol; membrane; pore complex; extracellular exosome; Bcl-2 family protein complex; BAX complex	GO:0005634; GO:0005635; GO:0005737; GO:0005739; GO:0005741; GO:0005757; GO:0005783; GO:0005789; GO:0005829; GO:0016020; GO:0046930; GO:0070062; GO:0097136; GO:0097144	lipid binding; channel activity; Hsp70 protein binding; identical protein binding; protein homodimerization activity; protein heterodimerization activity; chaperone binding; BH3 domain binding	GO:0008289; GO:0015267; GO:0030544; GO:0042802; GO:0042803; GO:0046982; GO:0051087; GO:0051434	ovarian follicle development; neuron migration; T cell homeostatic proliferation; B cell homeostasis; B cell apoptotic process; kidney development; release of cytochrome c from mitochondria; protein insertion into mitochondrial membrane involved in apoptotic signaling pathway; blood vessel remodeling; myeloid cell homeostasis; B cell negative selection; B cell homeostatic proliferation; positive …	GO:0001541; GO:0001764; GO:0001777; GO:0001782; GO:0001783; GO:0001822; GO:0001836; GO:0001844; GO:0001974; GO:0002262; GO:0002352; GO:0002358; GO:0002904; GO:0006367; GO:0006687; GO:0006808; GO:0006915; GO:0006919; GO:0006977; GO:0007281; GO:0008053; GO:0008625; GO:0008630; GO:0008635; GO:0008637; GO:0009566; GO:0009636; GO:0009651; GO:0010248; GO:0010332; GO:0016032; GO:0021854; GO:0021987; GO:…	PTHR11256:SF42	APOPTOSIS REGULATOR BAX	http://pantherdb.org/genes/gene.do?acc=HUMAN|HGNC=959|UniProtKB=Q07812	P00006; P06959; P00029; P00059
Bcl-2			1	1	n/a	n/a	n/a	n/a	Apoptosis	.APH., .APO., .BCR., .CANCER., .CANPTHW., .CCKR., .CCP., .CD., .CP., .CRC., .CSP., .CUR., .D200., .D300., .DAKT., .DDR., .DEV., .DI., .DRR., .EGFR., .HEPB., .HHSP., .HIF., .IMUF., .IMUR., .INFM., .MIG., .NFKB., .OP., .OPA., .OT., .OXS., .P53S., .PI3K., .PRC., .RTK., .SCLC., .SREME., .ST., .STAT., .TCR., .TD., .TMAT., .TRASR., .VIR.	# 2350		BCL2	105	6108	1	12% (1/8)	BCL2, apoptosis regulator	http://www.ncbi.nlm.nih.gov/gene/?term=596	596					707407	26	26	P10415					A0A1D5QRF2	Cell Signaling	2872	rb	pAb	hu	WB	nucleus; nucleoplasm; cytoplasm; mitochondrion; mitochondrial outer membrane; endoplasmic reticulum; endoplasmic reticulum membrane; cytosol; membrane; nuclear membrane; protein-containing complex; myelin sheath; pore complex	GO:0005634; GO:0005654; GO:0005737; GO:0005739; GO:0005741; GO:0005783; GO:0005789; GO:0005829; GO:0016020; GO:0031965; GO:0032991; GO:0043209; GO:0046930	protease binding; transcription factor binding; channel activity; channel inhibitor activity; ubiquitin protein ligase binding; identical protein binding; protein homodimerization activity; sequence-specific DNA binding; protein heterodimerization activity; BH3 domain binding; protein phosphatase 2A binding	GO:0002020; GO:0008134; GO:0015267; GO:0016248; GO:0031625; GO:0042802; GO:0042803; GO:0043565; GO:0046982; GO:0051434; GO:0051721	protein polyubiquitination; ossification; ovarian follicle development; metanephros development; branching involved in ureteric bud morphogenesis; behavioral fear response; B cell homeostasis; release of cytochrome c from mitochondria; regulation of cell-matrix adhesion; lymphoid progenitor cell differentiation; B cell lineage commitment; response to ischemia; renal system process; protein dephos…	GO:0000209; GO:0001503; GO:0001541; GO:0001656; GO:0001658; GO:0001662; GO:0001782; GO:0001836; GO:0001952; GO:0002320; GO:0002326; GO:0002931; GO:0003014; GO:0006470; GO:0006582; GO:0006808; GO:0006915; GO:0006959; GO:0006974; GO:0007015; GO:0007409; GO:0007565; GO:0007569; GO:0008584; GO:0008625; GO:0008630; GO:0008631; GO:0009314; GO:0009636; GO:0009791; GO:0010039; GO:0010224; GO:0010332; GO:…	PTHR11256:SF11	APOPTOSIS REGULATOR BCL-2	http://pantherdb.org/genes/gene.do?acc=HUMAN|HGNC=990|UniProtKB=P10415	P00006; P06959; P00046
Bcl-2			2	8	1	1	1.1	1	Apoptosis	.APH., .APO., .BCR., .CANCER., .CANPTHW., .CCKR., .CCP., .CD., .CP., .CRC., .CSP., .DDR., .DEV., .DI., .DRR., .EGFR., .HEPB., .HHSP., .HIF., .IMUF., .IMUR., .INFM., .MIG., .NFKB., .OP., .OPA., .OT., .OXS., .P53S., .PI3K., .PRC., .RTK., .SCLC., .SREME., .ST., .STAT., .TCR., .TD., .TMAT., .TRASR., .VIR.	# 1821	# 0682	BCL2	105	151	5	58% (252/438)	BCL2, apoptosis regulator	http://www.ncbi.nlm.nih.gov/gene/?term=596	596	12043	24224	403416		707407	26	26	P10415	P10417	F1LNV0	J9NXG3	F1SMW2	A0A1D5QRF2	Cell Signaling	2870	rb	mAb	hu, ms, rt, (mk, c, b, dg)	WB,IP	nucleus; nucleoplasm; cytoplasm; mitochondrion; mitochondrial outer membrane; endoplasmic reticulum; endoplasmic reticulum membrane; cytosol; membrane; nuclear membrane; protein-containing complex; myelin sheath; pore complex	GO:0005634; GO:0005654; GO:0005737; GO:0005739; GO:0005741; GO:0005783; GO:0005789; GO:0005829; GO:0016020; GO:0031965; GO:0032991; GO:0043209; GO:0046930	protease binding; transcription factor binding; channel activity; channel inhibitor activity; ubiquitin protein ligase binding; identical protein binding; protein homodimerization activity; sequence-specific DNA binding; protein heterodimerization activity; BH3 domain binding; protein phosphatase 2A binding	GO:0002020; GO:0008134; GO:0015267; GO:0016248; GO:0031625; GO:0042802; GO:0042803; GO:0043565; GO:0046982; GO:0051434; GO:0051721	protein polyubiquitination; ossification; ovarian follicle development; metanephros development; branching involved in ureteric bud morphogenesis; behavioral fear response; B cell homeostasis; release of cytochrome c from mitochondria; regulation of cell-matrix adhesion; lymphoid progenitor cell differentiation; B cell lineage commitment; response to ischemia; renal system process; protein dephos…	GO:0000209; GO:0001503; GO:0001541; GO:0001656; GO:0001658; GO:0001662; GO:0001782; GO:0001836; GO:0001952; GO:0002320; GO:0002326; GO:0002931; GO:0003014; GO:0006470; GO:0006582; GO:0006808; GO:0006915; GO:0006959; GO:0006974; GO:0007015; GO:0007409; GO:0007565; GO:0007569; GO:0008584; GO:0008625; GO:0008630; GO:0008631; GO:0009314; GO:0009636; GO:0009791; GO:0010039; GO:0010224; GO:0010332; GO:…	PTHR11256:SF11	APOPTOSIS REGULATOR BCL-2	http://pantherdb.org/genes/gene.do?acc=HUMAN|HGNC=990|UniProtKB=P10415	P00006; P06959; P00046
Bcl-2			1	8	n/a	n/a	n/a	n/a	Apoptosis	.APH., .APO., .BCR., .CANCER., .CANPTHW., .CCKR., .CCP., .CD., .CP., .CRC., .CSP., .CUR., .D200., .D300., .DAKT., .DDR., .DEV., .DI., .DRR., .EGFR., .HEPB., .HHSP., .HIF., .IMUF., .IMUR., .INFM., .MIG., .NFKB., .OP., .OPA., .OT., .OXS., .P53S., .PI3K., .PRC., .RTK., .SCLC., .SREME., .ST., .STAT., .TCR., .TD., .TMAT., .TRASR., .VIR.	# 2456		BCL2	105				BCL2, apoptosis regulator	http://www.ncbi.nlm.nih.gov/gene/?term=596	596					707407	26	26	P10415					A0A1D5QRF2	Cell Signaling	4223	rb	mAb	hu	WB, IP	nucleus; nucleoplasm; cytoplasm; mitochondrion; mitochondrial outer membrane; endoplasmic reticulum; endoplasmic reticulum membrane; cytosol; membrane; nuclear membrane; protein-containing complex; myelin sheath; pore complex	GO:0005634; GO:0005654; GO:0005737; GO:0005739; GO:0005741; GO:0005783; GO:0005789; GO:0005829; GO:0016020; GO:0031965; GO:0032991; GO:0043209; GO:0046930	protease binding; transcription factor binding; channel activity; channel inhibitor activity; ubiquitin protein ligase binding; identical protein binding; protein homodimerization activity; sequence-specific DNA binding; protein heterodimerization activity; BH3 domain binding; protein phosphatase 2A binding	GO:0002020; GO:0008134; GO:0015267; GO:0016248; GO:0031625; GO:0042802; GO:0042803; GO:0043565; GO:0046982; GO:0051434; GO:0051721	protein polyubiquitination; ossification; ovarian follicle development; metanephros development; branching involved in ureteric bud morphogenesis; behavioral fear response; B cell homeostasis; release of cytochrome c from mitochondria; regulation of cell-matrix adhesion; lymphoid progenitor cell differentiation; B cell lineage commitment; response to ischemia; renal system process; protein dephos…	GO:0000209; GO:0001503; GO:0001541; GO:0001656; GO:0001658; GO:0001662; GO:0001782; GO:0001836; GO:0001952; GO:0002320; GO:0002326; GO:0002931; GO:0003014; GO:0006470; GO:0006582; GO:0006808; GO:0006915; GO:0006959; GO:0006974; GO:0007015; GO:0007409; GO:0007565; GO:0007569; GO:0008584; GO:0008625; GO:0008630; GO:0008631; GO:0009314; GO:0009636; GO:0009791; GO:0010039; GO:0010224; GO:0010332; GO:…	PTHR11256:SF11	APOPTOSIS REGULATOR BCL-2	http://pantherdb.org/genes/gene.do?acc=HUMAN|HGNC=990|UniProtKB=P10415	P00006; P06959; P00046
Bcl-2 - phospho	Ser70		4	4	4	4	4	4	Apoptosis	.APH., .APO., .BCR., .CANCER., .CANPTHW., .CCKR., .CCP., .CD., .CP., .CRC., .CSP., .DDR., .DEV., .DI., .DRR., .EGFR., .HEPB., .HHSP., .HIF., .IMUF., .IMUR., .INFM., .MIG., .NFKB., .OP., .OPA., .OT., .OXS., .P53S., .PI3K., .PRC., .RTK., .SCLC., .SREME., .ST., .STAT., .TCR., .TD., .TMAT., .TRASR., .VIR.	# 0681		BCL2	106		5	100% (200/200)	BCL2, apoptosis regulator	http://www.ncbi.nlm.nih.gov/gene/?term=596	596	12043	24224	403416		707407	28	26	P10415	P10417	F1LNV0	J9NXG3	F1SMW2	A0A1D5QRF2	Cell Signaling	2827	rb	mAb	hu	WB	nucleus; nucleoplasm; cytoplasm; mitochondrion; mitochondrial outer membrane; endoplasmic reticulum; endoplasmic reticulum membrane; cytosol; membrane; nuclear membrane; protein-containing complex; myelin sheath; pore complex	GO:0005634; GO:0005654; GO:0005737; GO:0005739; GO:0005741; GO:0005783; GO:0005789; GO:0005829; GO:0016020; GO:0031965; GO:0032991; GO:0043209; GO:0046930	protease binding; transcription factor binding; channel activity; channel inhibitor activity; ubiquitin protein ligase binding; identical protein binding; protein homodimerization activity; sequence-specific DNA binding; protein heterodimerization activity; BH3 domain binding; protein phosphatase 2A binding	GO:0002020; GO:0008134; GO:0015267; GO:0016248; GO:0031625; GO:0042802; GO:0042803; GO:0043565; GO:0046982; GO:0051434; GO:0051721	protein polyubiquitination; ossification; ovarian follicle development; metanephros development; branching involved in ureteric bud morphogenesis; behavioral fear response; B cell homeostasis; release of cytochrome c from mitochondria; regulation of cell-matrix adhesion; lymphoid progenitor cell differentiation; B cell lineage commitment; response to ischemia; renal system process; protein dephos…	GO:0000209; GO:0001503; GO:0001541; GO:0001656; GO:0001658; GO:0001662; GO:0001782; GO:0001836; GO:0001952; GO:0002320; GO:0002326; GO:0002931; GO:0003014; GO:0006470; GO:0006582; GO:0006808; GO:0006915; GO:0006959; GO:0006974; GO:0007015; GO:0007409; GO:0007565; GO:0007569; GO:0008584; GO:0008625; GO:0008630; GO:0008631; GO:0009314; GO:0009636; GO:0009791; GO:0010039; GO:0010224; GO:0010332; GO:…	PTHR11256:SF11	APOPTOSIS REGULATOR BCL-2	http://pantherdb.org/genes/gene.do?acc=HUMAN|HGNC=990|UniProtKB=P10415	P00006; P06959; P00046
Bcl6			7	4	n/a	n/a	n/a	n/a	Lymphocyte signaling	.APO., .BCR., .CCP., .CD., .CP., .CSP., .DDR., .FOXO., .IMFR., .IMU., .IMUF., .IMUR., .INFM., .OP., .OPA., .OT., .TRASR.	# 1515		BCL6	107	42	5	97% (31/32)	B-cell CLL/lymphoma 6	http://www.ncbi.nlm.nih.gov/gene/?term=604	604	12053	303836	488123	100156549	708736	87-98	79	P41182	P41183	B2GUV8	E2RTJ4	F1SFH8	F7HM62	Cell Signaling	4242	rb		hu, ms (rt)	WB	nucleus; nucleoplasm; Golgi apparatus	GO:0005634; GO:0005654; GO:0005794	RNA polymerase II regulatory region sequence-specific DNA binding; DNA-binding transcription factor activity, RNA polymerase II-specific; intronic transcription regulatory region sequence-specific DNA binding; DNA-binding transcription repressor activity, RNA polymerase II-specific; DNA binding; chromatin binding; DNA-binding transcription factor activity; chromatin DNA binding; identical protein…	GO:0000977; GO:0000981; GO:0001161; GO:0001227; GO:0003677; GO:0003682; GO:0003700; GO:0031490; GO:0042802; GO:0043565; GO:0046872	protein import into nucleus, translocation; negative regulation of transcription by RNA polymerase II; cell morphogenesis; negative regulation of cell-matrix adhesion; germinal center formation; regulation of germinal center formation; negative regulation of B cell apoptotic process; inflammatory response; cellular response to DNA damage stimulus; Rho protein signal transduction; spermatogenesis;…	GO:0000060; GO:0000122; GO:0000902; GO:0001953; GO:0002467; GO:0002634; GO:0002903; GO:0006954; GO:0006974; GO:0007266; GO:0007283; GO:0008285; GO:0019221; GO:0030036; GO:0030183; GO:0030308; GO:0030890; GO:0031065; GO:0032764; GO:0035024; GO:0042092; GO:0042127; GO:0042981; GO:0043065; GO:0043087; GO:0043380; GO:0045591; GO:0045629; GO:0045666; GO:0045746; GO:0045892; GO:0048294; GO:0048821; GO:…	PTHR24399:SF29	B-CELL LYMPHOMA 6 PROTEIN	http://pantherdb.org/genes/gene.do?acc=HUMAN|HGNC=1001|UniProtKB=P41182
Bcl-xL			1	2	1	1	2	2	Apoptosis	.APH., .APO., .CANCER., .CANPTHW., .CCKR., .CCP., .CD., .CML., .CP., .CSP., .CUR., .D200., .D300., .DAKT., .EGFR., .IMUF., .INFM., .NFKB., .OP., .OPA., .P53S., .PAC., .PI3K., .RAS., .RTK., .SCLC., .STAT.	# 2636	# 1819, # 0435	BCL2L1	109	1426.5	1	11% (41/385)	BCL2 like 1	http://www.ncbi.nlm.nih.gov/gene/?term=598	598	12048	24888	403618		713035	30	26	Q07817	Q64373	E9PU78	Q76LT7	F1S7H5	F6UKR4	Cell Signaling	2764	rb	mAb	hu, ms, rt, mk	WB, IP,IHC-P,IHC-F	cytoplasm; mitochondrion; mitochondrial outer membrane; mitochondrial inner membrane; mitochondrial matrix; endoplasmic reticulum; centrosome; cytosol; integral component of membrane; cell junction; synaptic vesicle membrane; nuclear membrane; Bcl-2 family protein complex	GO:0005737; GO:0005739; GO:0005741; GO:0005743; GO:0005759; GO:0005783; GO:0005813; GO:0005829; GO:0016021; GO:0030054; GO:0030672; GO:0031965; GO:0097136	protein kinase binding; identical protein binding; protein homodimerization activity; protein heterodimerization activity; BH3 domain binding	GO:0019901; GO:0042802; GO:0042803; GO:0046982; GO:0051434	ovarian follicle development; in utero embryonic development; release of cytochrome c from mitochondria; endocytosis; mitotic cell cycle checkpoint; germ cell development; spermatogenesis; cell proliferation; positive regulation of cell proliferation; male gonad development; intrinsic apoptotic signaling pathway in response to DNA damage; apoptotic mitochondrial changes; fertilization; negative r…	GO:0001541; GO:0001701; GO:0001836; GO:0006897; GO:0007093; GO:0007281; GO:0007283; GO:0008283; GO:0008284; GO:0008584; GO:0008630; GO:0008637; GO:0009566; GO:0010507; GO:0019050; GO:0019221; GO:0032465; GO:0034097; GO:0040008; GO:0043066; GO:0043524; GO:0046898; GO:0046902; GO:0051402; GO:0051881; GO:0060154; GO:0070584; GO:0071230; GO:0071312; GO:0071480; GO:0071839; GO:0090201; GO:0097192; GO:…	PTHR11256:SF12	BCL-2-LIKE PROTEIN 1	http://pantherdb.org/genes/gene.do?acc=HUMAN|HGNC=992|UniProtKB=Q07817	P00006; P06959
Beclin-1			1	2	1.1	8	1.1	1.1	Autophagy	.APH., .APO., .CCP., .CD., .CP., .CSP., .EGFR., .HIF., .IMUR., .OP., .OT., .OXS., .PI3K., .RTK., .SREME., .UBI., .VIR.	# 0611		BECN1	110	332	3	36% (119/331)	beclin 1	http://www.ncbi.nlm.nih.gov/gene/?term=8678	8678	56208	114558	480513	733576		60	52	Q14457	O88597	Q91XJ1		F1S1F6	F7HNU1	Cell Signaling	3738	rb		hu, rt, ms	WB, IP	phagophore assembly site; nucleus; endosome; autophagosome; endoplasmic reticulum; endoplasmic reticulum membrane; trans-Golgi network; cytosol; endosome membrane; extrinsic component of membrane; dendrite; mitochondrial membrane; phosphatidylinositol 3-kinase complex, class III, type I; phosphatidylinositol 3-kinase complex, class III, type II; phosphatidylinositol 3-kinase complex, class III; p…	GO:0000407; GO:0005634; GO:0005768; GO:0005776; GO:0005783; GO:0005789; GO:0005802; GO:0005829; GO:0010008; GO:0019898; GO:0030425; GO:0031966; GO:0034271; GO:0034272; GO:0035032; GO:0045335	protein kinase binding; ubiquitin protein ligase binding; protein homodimerization activity; phosphatidylinositol 3-kinase binding; GTPase binding	GO:0019901; GO:0031625; GO:0042803; GO:0043548; GO:0051020	autophagosome assembly; autophagy of mitochondrion; mitophagy; response to hypoxia; autophagy; apoptotic process; cellular defense response; cellular response to nitrogen starvation; lysosome organization; mitotic metaphase plate congression; aging; negative regulation of cell proliferation; response to iron(II) ion; response to lead ion; positive regulation of cardiac muscle hypertrophy; positiv…	GO:0000045; GO:0000422; GO:0000423; GO:0001666; GO:0006914; GO:0006915; GO:0006968; GO:0006995; GO:0007040; GO:0007080; GO:0007568; GO:0008285; GO:0010040; GO:0010288; GO:0010613; GO:0014068; GO:0016032; GO:0016236; GO:0016579; GO:0032258; GO:0032465; GO:0032801; GO:0033197; GO:0034198; GO:0042149; GO:0043066; GO:0043652; GO:0045022; GO:0045324; GO:0048666; GO:0050435; GO:0050790; GO:0051301; GO:…	PTHR12768:SF6	BECLIN-1	http://pantherdb.org/genes/gene.do?acc=HUMAN|HGNC=1034|UniProtKB=Q14457
BEND3 (c-term)			4	4	n/a	n/a	n/a	n/a		.OP., .OT., .TRASR.	# 1699		BEND3	1211	76	5	88% (7/8)	BEN domain containing 3	http://www.ncbi.nlm.nih.gov/gene/?term=57673	57673	331623	683923	481949			94	94	Q5T5X7	Q6PAL0	M0RCL1	J9NZX3			Sigma	SAB1304480	rb	pAb	hu	WB	nucleoplasm; nuclear heterochromatin; nucleolus	GO:0005654; GO:0005720; GO:0005730	rDNA binding	GO:0000182	negative regulation of transcription by RNA polymerase II; chromatin silencing at rDNA; DNA methylation; histone H4-K20 trimethylation; histone H3-K9 trimethylation; histone H4 acetylation; protein homooligomerization; histone H3-K4 trimethylation; histone H3-K27 trimethylation; positive regulation of ATP metabolic process	GO:0000122; GO:0000183; GO:0006306; GO:0034773; GO:0036124; GO:0043967; GO:0051260; GO:0080182; GO:0098532; GO:1903580	PTHR28665:SF1	BEN DOMAIN-CONTAINING PROTEIN 3	http://pantherdb.org/genes/gene.do?acc=HUMAN|HGNC=23040|UniProtKB=Q5T5X7
Beta-2-microglobulin			2	2	2	8	2	2	Immunology	.CSP., .DRR., .IIR., .IMU., .IMUF., .IMUR., .INFG., .NEUT., .OP., .OT., .TCR.	# 0332		B2M	112	19537.5	1	16% (10/62)	beta-2-microglobulin	http://www.ncbi.nlm.nih.gov/gene/?term=567	567	12010	24223	100855741	397033		14	14	P61769	P01887	P07151	E2RN10	Q07717	G1K368	Dako	A0072	rb		hu	WB, IHC-P	Golgi membrane; extracellular region; extracellular space; endoplasmic reticulum lumen; Golgi apparatus; cytosol; plasma membrane; focal adhesion; external side of plasma membrane; ER to Golgi transport vesicle membrane; membrane; phagocytic vesicle membrane; early endosome membrane; early endosome lumen; specific granule lumen; MHC class I protein complex; recycling endosome membrane; extracellu…	GO:0000139; GO:0005576; GO:0005615; GO:0005788; GO:0005794; GO:0005829; GO:0005886; GO:0005925; GO:0009897; GO:0012507; GO:0016020; GO:0030670; GO:0031901; GO:0031905; GO:0035580; GO:0042612; GO:0055038; GO:0070062; GO:1904724; GO:1990712	identical protein binding	GO:0042802	retina homeostasis; positive regulation of T cell mediated cytotoxicity; response to molecule of bacterial origin; antigen processing and presentation of peptide antigen via MHC class I; antigen processing and presentation of exogenous peptide antigen via MHC class I, TAP-dependent; antigen processing and presentation of exogenous peptide antigen via MHC class I, TAP-independent; antigen processi…	GO:0001895; GO:0001916; GO:0002237; GO:0002474; GO:0002479; GO:0002480; GO:0002481; GO:0002726; GO:0003254; GO:0006826; GO:0010977; GO:0019731; GO:0019885; GO:0032092; GO:0033077; GO:0034756; GO:0042026; GO:0042493; GO:0043312; GO:0044267; GO:0045087; GO:0045646; GO:0046686; GO:0048260; GO:0050690; GO:0050776; GO:0050829; GO:0050830; GO:0055072; GO:0060333; GO:0061844; GO:0071222; GO:0071281; GO:…	PTHR19944:SF62	BETA-2-MICROGLOBULIN	http://pantherdb.org/genes/gene.do?acc=HUMAN|HGNC=914|UniProtKB=P61769	P00053
beta-Actin			1	1	1	1	1	1	Cytoskeletal regulation / Adhesion	.ALZ., .APO., .CADH., .CD., .CSP., .DEV., .DI., .HIPPO., .HUNT., .IMUF., .INFM., .INT., .OP., .OPA., .OT., .PLAT., .UBI., .WNT.	# 2104	# 1284	ACTB	113	100594	1	2% (13/582)	actin beta	http://www.ncbi.nlm.nih.gov/gene/?term=60	60	11461	81822	403580	414396	574285	42	42	P60709	P60710	P60711	O18840	Q6QAQ1	F6TIK4	Sigma	A1978	ms	mAb			nuclear chromatin; extracellular space; nucleus; nucleoplasm; cytoplasm; cytosol; cytoskeleton; plasma membrane; focal adhesion; actin cytoskeleton; membrane; vesicle; protein-containing complex; NuA4 histone acetyltransferase complex; cytoplasmic ribonucleoprotein granule; extracellular exosome; blood microparticle; dense body; presynapse; postsynaptic actin cytoskeleton; glutamatergic synapse; …	GO:0000790; GO:0005615; GO:0005634; GO:0005654; GO:0005737; GO:0005829; GO:0005856; GO:0005886; GO:0005925; GO:0015629; GO:0016020; GO:0031982; GO:0032991; GO:0035267; GO:0036464; GO:0070062; GO:0072562; GO:0097433; GO:0098793; GO:0098871; GO:0098978; GO:1990904	structural constituent of cytoskeleton; ATP binding; kinesin binding; protein kinase binding; Tat protein binding; identical protein binding; tau protein binding; nitric-oxide synthase binding; structural constituent of postsynaptic actin cytoskeleton	GO:0005200; GO:0005524; GO:0019894; GO:0019901; GO:0030957; GO:0042802; GO:0048156; GO:0050998; GO:0098973	regulation of cyclin-dependent protein serine/threonine kinase activity; retina homeostasis; protein deubiquitination; substantia nigra development; regulation of transmembrane transporter activity; negative regulation of protein binding; cell junction assembly; Fc-gamma receptor signaling pathway involved in phagocytosis; ATP-dependent chromatin remodeling; positive regulation of gene expression…	GO:0000079; GO:0001895; GO:0016579; GO:0021762; GO:0022898; GO:0032091; GO:0034329; GO:0038096; GO:0043044; GO:0045815; GO:0048013; GO:0048870; GO:0051621; GO:0051623; GO:0061024; GO:0070527; GO:0072749; GO:0098974; GO:1903076	PTHR11937:SF192	ACTIN, CYTOPLASMIC 1	http://pantherdb.org/genes/gene.do?acc=HUMAN|HGNC=132|UniProtKB=P60709	P00012; P00004; P00029; P00034; P00031; P00044; P00016; P00057
beta-Catenin			1	1	1	1	1	1	Wnt signaling	.ALZ., .ANG., .APO., .BRC., .CADH., .CANCER., .CANPTHW., .CCKR., .CCP., .CD., .CP., .CRC., .CSP., .CUR., .D100., .D200., .D300., .DAKT., .DEV., .DI., .DRR., .EMC., .HIPPO., .IMUF., .IMUR., .MAPK., .NFKB., .OP., .OPA., .OT., .P53S., .PRC., .RTK., .TCR., .TD., .TMAT., .TRASR., .TYR., .VIR., .WNT.	# 1822	# 1382	CTNNB1	114	4350	1	15% (78/531)	catenin beta 1	http://www.ncbi.nlm.nih.gov/gene/?term=1499	1499	12387	84353	477032	397657	574265	92	85	P35222	Q02248	A0A0G2JT93	B6V8E6	Q8WNW4	F7GNE4	Cell Signaling	8480	rb	mAb	hu, ms, rt, mk (ze, bo, pg, hr, guinea pig)	WB, IP, IHC-P, IHC-F, IF-F, IF-IC, ChIP, F	spindle pole; intracellular; nucleus; nucleoplasm; transcription factor complex; nuclear euchromatin; cytoplasm; centrosome; cytosol; plasma membrane; cell-cell junction; adherens junction; cell-cell adherens junction; fascia adherens; bicellular tight junction; focal adhesion; cell cortex; membrane; basolateral plasma membrane; lateral plasma membrane; catenin complex; flotillin complex; Z disc;…	GO:0000922; GO:0005622; GO:0005634; GO:0005654; GO:0005667; GO:0005719; GO:0005737; GO:0005813; GO:0005829; GO:0005886; GO:0005911; GO:0005912; GO:0005913; GO:0005916; GO:0005923; GO:0005925; GO:0005938; GO:0016020; GO:0016323; GO:0016328; GO:0016342; GO:0016600; GO:0030018; GO:0030027; GO:0030054; GO:0030877; GO:0031528; GO:0032991; GO:0032993; GO:0034750; GO:0042734; GO:0045177; GO:0045202; GO:…	RNA polymerase II transcription factor binding; RNA polymerase II activating transcription factor binding; chromatin binding; DNA-binding transcription factor activity; transcription coactivator activity; protein C-terminus binding; transcription factor binding; enzyme binding; kinase binding; protein kinase binding; protein phosphatase binding; estrogen receptor binding; nuclear hormone receptor…	GO:0001085; GO:0001102; GO:0003682; GO:0003700; GO:0003713; GO:0008022; GO:0008134; GO:0019899; GO:0019900; GO:0019901; GO:0019903; GO:0030331; GO:0035257; GO:0044325; GO:0045294; GO:0045296; GO:0046332; GO:0046982; GO:0050681; GO:0070411; GO:0070491; GO:0097718	negative regulation of transcription by RNA polymerase II; embryonic axis specification; cell morphogenesis involved in differentiation; branching involved in blood vessel morphogenesis; branching involved in ureteric bud morphogenesis; in utero embryonic development; gastrulation with mouth forming second; cell fate specification; endodermal cell fate commitment; neuron migration; epithelial to …	GO:0000122; GO:0000578; GO:0000904; GO:0001569; GO:0001658; GO:0001701; GO:0001702; GO:0001708; GO:0001711; GO:0001764; GO:0001837; GO:0001840; GO:0002052; GO:0002053; GO:0002089; GO:0003266; GO:0003338; GO:0003340; GO:0007155; GO:0007160; GO:0007223; GO:0007268; GO:0007398; GO:0007403; GO:0008285; GO:0009948; GO:0009950; GO:0009954; GO:0010718; GO:0010909; GO:0016032; GO:0016055; GO:0016525; GO:…	PTHR45976:SF4	CATENIN BETA-1	http://pantherdb.org/genes/gene.do?acc=HUMAN|HGNC=2514|UniProtKB=P35222	P00012; P00004; P06959; P00005; P06664; P04398; P00057
beta-Catenin - phospho	Ser33/Ser37/Thr41		1	5	n/a	n/a	n/a	n/a	Wnt signaling	.ALZ., .ANG., .APO., .BRC., .CADH., .CANCER., .CANPTHW., .CCKR., .CCP., .CD., .CP., .CRC., .CSP., .CUR., .D200., .D300., .DAKT., .DEV., .DI., .DRR., .EMC., .HIPPO., .IMUF., .IMUR., .MAPK., .NFKB., .OP., .OPA., .OT., .P53S., .PRC., .RTK., .TCR., .TD., .TMAT., .TRASR., .TYR., .VIR., .WNT.	BG/MP # 094		CTNNB1	119		5	100% (122/122)	catenin beta 1	http://www.ncbi.nlm.nih.gov/gene/?term=1499	1499	12387	84353	477032	397657	574265	92	85	P35222	Q02248	A0A0G2JT93	B6V8E6	Q8WNW4	F7GNE4	Cell Signaling	9561	rb			WB	spindle pole; intracellular; nucleus; nucleoplasm; transcription factor complex; nuclear euchromatin; cytoplasm; centrosome; cytosol; plasma membrane; cell-cell junction; adherens junction; cell-cell adherens junction; fascia adherens; bicellular tight junction; focal adhesion; cell cortex; membrane; basolateral plasma membrane; lateral plasma membrane; catenin complex; flotillin complex; Z disc;…	GO:0000922; GO:0005622; GO:0005634; GO:0005654; GO:0005667; GO:0005719; GO:0005737; GO:0005813; GO:0005829; GO:0005886; GO:0005911; GO:0005912; GO:0005913; GO:0005916; GO:0005923; GO:0005925; GO:0005938; GO:0016020; GO:0016323; GO:0016328; GO:0016342; GO:0016600; GO:0030018; GO:0030027; GO:0030054; GO:0030877; GO:0031528; GO:0032991; GO:0032993; GO:0034750; GO:0042734; GO:0045177; GO:0045202; GO:…	RNA polymerase II transcription factor binding; RNA polymerase II activating transcription factor binding; chromatin binding; DNA-binding transcription factor activity; transcription coactivator activity; protein C-terminus binding; transcription factor binding; enzyme binding; kinase binding; protein kinase binding; protein phosphatase binding; estrogen receptor binding; nuclear hormone receptor…	GO:0001085; GO:0001102; GO:0003682; GO:0003700; GO:0003713; GO:0008022; GO:0008134; GO:0019899; GO:0019900; GO:0019901; GO:0019903; GO:0030331; GO:0035257; GO:0044325; GO:0045294; GO:0045296; GO:0046332; GO:0046982; GO:0050681; GO:0070411; GO:0070491; GO:0097718	negative regulation of transcription by RNA polymerase II; embryonic axis specification; cell morphogenesis involved in differentiation; branching involved in blood vessel morphogenesis; branching involved in ureteric bud morphogenesis; in utero embryonic development; gastrulation with mouth forming second; cell fate specification; endodermal cell fate commitment; neuron migration; epithelial to …	GO:0000122; GO:0000578; GO:0000904; GO:0001569; GO:0001658; GO:0001701; GO:0001702; GO:0001708; GO:0001711; GO:0001764; GO:0001837; GO:0001840; GO:0002052; GO:0002053; GO:0002089; GO:0003266; GO:0003338; GO:0003340; GO:0007155; GO:0007160; GO:0007223; GO:0007268; GO:0007398; GO:0007403; GO:0008285; GO:0009948; GO:0009950; GO:0009954; GO:0010718; GO:0010909; GO:0016032; GO:0016055; GO:0016525; GO:…	PTHR45976:SF4	CATENIN BETA-1	http://pantherdb.org/genes/gene.do?acc=HUMAN|HGNC=2514|UniProtKB=P35222	P00012; P00004; P06959; P00005; P06664; P04398; P00057
beta-Catenin - phospho	Ser552		1	2	1	2	1	1		.ALZ., .ANG., .APO., .BRC., .CADH., .CANCER., .CANPTHW., .CCKR., .CCP., .CD., .CP., .CRC., .CSP., .CUR., .D200., .D300., .DAKT., .DEV., .DI., .DRR., .EMC., .HIPPO., .IMUF., .IMUR., .MAPK., .NFKB., .OP., .OPA., .OT., .P53S., .PRC., .RTK., .TCR., .TD., .TMAT., .TRASR., .TYR., .VIR., .WNT.	# 1862	# 1001	CTNNB1	116	316	2	24% (88/361)	catenin beta 1	http://www.ncbi.nlm.nih.gov/gene/?term=1499	1499	12387	84353	477032	397657	574265	92	85	P35222	Q02248	A0A0G2JT93	B6V8E6	Q8WNW4	F7GNE4	Cell Signaling	9566	rb	pAb	hu,ms, (rt,ch,xe,ze)	WB	spindle pole; intracellular; nucleus; nucleoplasm; transcription factor complex; nuclear euchromatin; cytoplasm; centrosome; cytosol; plasma membrane; cell-cell junction; adherens junction; cell-cell adherens junction; fascia adherens; bicellular tight junction; focal adhesion; cell cortex; membrane; basolateral plasma membrane; lateral plasma membrane; catenin complex; flotillin complex; Z disc;…	GO:0000922; GO:0005622; GO:0005634; GO:0005654; GO:0005667; GO:0005719; GO:0005737; GO:0005813; GO:0005829; GO:0005886; GO:0005911; GO:0005912; GO:0005913; GO:0005916; GO:0005923; GO:0005925; GO:0005938; GO:0016020; GO:0016323; GO:0016328; GO:0016342; GO:0016600; GO:0030018; GO:0030027; GO:0030054; GO:0030877; GO:0031528; GO:0032991; GO:0032993; GO:0034750; GO:0042734; GO:0045177; GO:0045202; GO:…	RNA polymerase II transcription factor binding; RNA polymerase II activating transcription factor binding; chromatin binding; DNA-binding transcription factor activity; transcription coactivator activity; protein C-terminus binding; transcription factor binding; enzyme binding; kinase binding; protein kinase binding; protein phosphatase binding; estrogen receptor binding; nuclear hormone receptor…	GO:0001085; GO:0001102; GO:0003682; GO:0003700; GO:0003713; GO:0008022; GO:0008134; GO:0019899; GO:0019900; GO:0019901; GO:0019903; GO:0030331; GO:0035257; GO:0044325; GO:0045294; GO:0045296; GO:0046332; GO:0046982; GO:0050681; GO:0070411; GO:0070491; GO:0097718	negative regulation of transcription by RNA polymerase II; embryonic axis specification; cell morphogenesis involved in differentiation; branching involved in blood vessel morphogenesis; branching involved in ureteric bud morphogenesis; in utero embryonic development; gastrulation with mouth forming second; cell fate specification; endodermal cell fate commitment; neuron migration; epithelial to …	GO:0000122; GO:0000578; GO:0000904; GO:0001569; GO:0001658; GO:0001701; GO:0001702; GO:0001708; GO:0001711; GO:0001764; GO:0001837; GO:0001840; GO:0002052; GO:0002053; GO:0002089; GO:0003266; GO:0003338; GO:0003340; GO:0007155; GO:0007160; GO:0007223; GO:0007268; GO:0007398; GO:0007403; GO:0008285; GO:0009948; GO:0009950; GO:0009954; GO:0010718; GO:0010909; GO:0016032; GO:0016055; GO:0016525; GO:…	PTHR45976:SF4	CATENIN BETA-1	http://pantherdb.org/genes/gene.do?acc=HUMAN|HGNC=2514|UniProtKB=P35222	P00012; P00004; P06959; P00005; P06664; P04398; P00057
beta-Catenin - phospho	Ser675		1	1	2	2	2	2	Wnt signaling	.ALZ., .ANG., .APO., .BRC., .CADH., .CANCER., .CANPTHW., .CCKR., .CCP., .CD., .CP., .CRC., .CSP., .CUR., .D200., .D300., .DAKT., .DEV., .DI., .DRR., .EMC., .HIPPO., .IMUF., .IMUR., .MAPK., .NFKB., .OP., .OPA., .OT., .P53S., .PRC., .RTK., .TCR., .TD., .TMAT., .TRASR., .TYR., .VIR., .WNT.	# 2091	# 0822, # 0950	CTNNB1	117	581	1	17% (65/393)	catenin beta 1	http://www.ncbi.nlm.nih.gov/gene/?term=1499	1499	12387	84353	477032	397657	574265	92	85	P35222	Q02248	A0A0G2JT93	B6V8E6	Q8WNW4	F7GNE4	Cell Signaling	9567	rb		hu, ms, rt, mk, (pg, c, x, z)	WB	spindle pole; intracellular; nucleus; nucleoplasm; transcription factor complex; nuclear euchromatin; cytoplasm; centrosome; cytosol; plasma membrane; cell-cell junction; adherens junction; cell-cell adherens junction; fascia adherens; bicellular tight junction; focal adhesion; cell cortex; membrane; basolateral plasma membrane; lateral plasma membrane; catenin complex; flotillin complex; Z disc;…	GO:0000922; GO:0005622; GO:0005634; GO:0005654; GO:0005667; GO:0005719; GO:0005737; GO:0005813; GO:0005829; GO:0005886; GO:0005911; GO:0005912; GO:0005913; GO:0005916; GO:0005923; GO:0005925; GO:0005938; GO:0016020; GO:0016323; GO:0016328; GO:0016342; GO:0016600; GO:0030018; GO:0030027; GO:0030054; GO:0030877; GO:0031528; GO:0032991; GO:0032993; GO:0034750; GO:0042734; GO:0045177; GO:0045202; GO:…	RNA polymerase II transcription factor binding; RNA polymerase II activating transcription factor binding; chromatin binding; DNA-binding transcription factor activity; transcription coactivator activity; protein C-terminus binding; transcription factor binding; enzyme binding; kinase binding; protein kinase binding; protein phosphatase binding; estrogen receptor binding; nuclear hormone receptor…	GO:0001085; GO:0001102; GO:0003682; GO:0003700; GO:0003713; GO:0008022; GO:0008134; GO:0019899; GO:0019900; GO:0019901; GO:0019903; GO:0030331; GO:0035257; GO:0044325; GO:0045294; GO:0045296; GO:0046332; GO:0046982; GO:0050681; GO:0070411; GO:0070491; GO:0097718	negative regulation of transcription by RNA polymerase II; embryonic axis specification; cell morphogenesis involved in differentiation; branching involved in blood vessel morphogenesis; branching involved in ureteric bud morphogenesis; in utero embryonic development; gastrulation with mouth forming second; cell fate specification; endodermal cell fate commitment; neuron migration; epithelial to …	GO:0000122; GO:0000578; GO:0000904; GO:0001569; GO:0001658; GO:0001701; GO:0001702; GO:0001708; GO:0001711; GO:0001764; GO:0001837; GO:0001840; GO:0002052; GO:0002053; GO:0002089; GO:0003266; GO:0003338; GO:0003340; GO:0007155; GO:0007160; GO:0007223; GO:0007268; GO:0007398; GO:0007403; GO:0008285; GO:0009948; GO:0009950; GO:0009954; GO:0010718; GO:0010909; GO:0016032; GO:0016055; GO:0016525; GO:…	PTHR45976:SF4	CATENIN BETA-1	http://pantherdb.org/genes/gene.do?acc=HUMAN|HGNC=2514|UniProtKB=P35222	P00012; P00004; P06959; P00005; P06664; P04398; P00057
beta-Catenin - phospho	Ser45		2.1	4	4	4	4	4	Wnt signaling	.ALZ., .ANG., .APO., .BRC., .CADH., .CANCER., .CANPTHW., .CCKR., .CCP., .CD., .CP., .CRC., .CSP., .CUR., .D300., .DAKT., .DEV., .DI., .DRR., .EMC., .HIPPO., .IMUF., .IMUR., .MAPK., .NFKB., .OP., .OPA., .OT., .P53S., .PRC., .RTK., .TCR., .TD., .TMAT., .TRASR., .TYR., .VIR., .WNT.	# 0952	bla	CTNNB1	120	63	5	91% (187/206)	catenin beta 1	http://www.ncbi.nlm.nih.gov/gene/?term=1499	1499	12387	84353	477032	397657	574265	92	85	P35222	Q02248	A0A0G2JT93	B6V8E6	Q8WNW4	F7GNE4	Cell Signaling	9564	rb	pAb	hu, (ms, rt)	WB	spindle pole; intracellular; nucleus; nucleoplasm; transcription factor complex; nuclear euchromatin; cytoplasm; centrosome; cytosol; plasma membrane; cell-cell junction; adherens junction; cell-cell adherens junction; fascia adherens; bicellular tight junction; focal adhesion; cell cortex; membrane; basolateral plasma membrane; lateral plasma membrane; catenin complex; flotillin complex; Z disc;…	GO:0000922; GO:0005622; GO:0005634; GO:0005654; GO:0005667; GO:0005719; GO:0005737; GO:0005813; GO:0005829; GO:0005886; GO:0005911; GO:0005912; GO:0005913; GO:0005916; GO:0005923; GO:0005925; GO:0005938; GO:0016020; GO:0016323; GO:0016328; GO:0016342; GO:0016600; GO:0030018; GO:0030027; GO:0030054; GO:0030877; GO:0031528; GO:0032991; GO:0032993; GO:0034750; GO:0042734; GO:0045177; GO:0045202; GO:…	RNA polymerase II transcription factor binding; RNA polymerase II activating transcription factor binding; chromatin binding; DNA-binding transcription factor activity; transcription coactivator activity; protein C-terminus binding; transcription factor binding; enzyme binding; kinase binding; protein kinase binding; protein phosphatase binding; estrogen receptor binding; nuclear hormone receptor…	GO:0001085; GO:0001102; GO:0003682; GO:0003700; GO:0003713; GO:0008022; GO:0008134; GO:0019899; GO:0019900; GO:0019901; GO:0019903; GO:0030331; GO:0035257; GO:0044325; GO:0045294; GO:0045296; GO:0046332; GO:0046982; GO:0050681; GO:0070411; GO:0070491; GO:0097718	negative regulation of transcription by RNA polymerase II; embryonic axis specification; cell morphogenesis involved in differentiation; branching involved in blood vessel morphogenesis; branching involved in ureteric bud morphogenesis; in utero embryonic development; gastrulation with mouth forming second; cell fate specification; endodermal cell fate commitment; neuron migration; epithelial to …	GO:0000122; GO:0000578; GO:0000904; GO:0001569; GO:0001658; GO:0001701; GO:0001702; GO:0001708; GO:0001711; GO:0001764; GO:0001837; GO:0001840; GO:0002052; GO:0002053; GO:0002089; GO:0003266; GO:0003338; GO:0003340; GO:0007155; GO:0007160; GO:0007223; GO:0007268; GO:0007398; GO:0007403; GO:0008285; GO:0009948; GO:0009950; GO:0009954; GO:0010718; GO:0010909; GO:0016032; GO:0016055; GO:0016525; GO:…	PTHR45976:SF4	CATENIN BETA-1	http://pantherdb.org/genes/gene.do?acc=HUMAN|HGNC=2514|UniProtKB=P35222	P00012; P00004; P06959; P00005; P06664; P04398; P00057
beta-Catenin - phospho	Thr41/Ser45		2.1	4	4	4	1.1	1.1	Wnt signaling	.ALZ., .ANG., .APO., .BRC., .CADH., .CANCER., .CANPTHW., .CCKR., .CCP., .CD., .CP., .CRC., .CSP., .DEV., .DI., .DRR., .EMC., .HIPPO., .IMUF., .IMUR., .MAPK., .NFKB., .OP., .OPA., .OT., .P53S., .PRC., .RTK., .TCR., .TD., .TMAT., .TRASR., .TYR., .VIR., .WNT.	BG/MP # 091		CTNNB1	118	67	5	85% (236/277)	catenin beta 1	http://www.ncbi.nlm.nih.gov/gene/?term=1499	1499	12387	84353	477032	397657	574265	92	85	P35222	Q02248	A0A0G2JT93	B6V8E6	Q8WNW4	F7GNE4	Cell Signaling	9565	rb			WB	spindle pole; intracellular; nucleus; nucleoplasm; transcription factor complex; nuclear euchromatin; cytoplasm; centrosome; cytosol; plasma membrane; cell-cell junction; adherens junction; cell-cell adherens junction; fascia adherens; bicellular tight junction; focal adhesion; cell cortex; membrane; basolateral plasma membrane; lateral plasma membrane; catenin complex; flotillin complex; Z disc;…	GO:0000922; GO:0005622; GO:0005634; GO:0005654; GO:0005667; GO:0005719; GO:0005737; GO:0005813; GO:0005829; GO:0005886; GO:0005911; GO:0005912; GO:0005913; GO:0005916; GO:0005923; GO:0005925; GO:0005938; GO:0016020; GO:0016323; GO:0016328; GO:0016342; GO:0016600; GO:0030018; GO:0030027; GO:0030054; GO:0030877; GO:0031528; GO:0032991; GO:0032993; GO:0034750; GO:0042734; GO:0045177; GO:0045202; GO:…	RNA polymerase II transcription factor binding; RNA polymerase II activating transcription factor binding; chromatin binding; DNA-binding transcription factor activity; transcription coactivator activity; protein C-terminus binding; transcription factor binding; enzyme binding; kinase binding; protein kinase binding; protein phosphatase binding; estrogen receptor binding; nuclear hormone receptor…	GO:0001085; GO:0001102; GO:0003682; GO:0003700; GO:0003713; GO:0008022; GO:0008134; GO:0019899; GO:0019900; GO:0019901; GO:0019903; GO:0030331; GO:0035257; GO:0044325; GO:0045294; GO:0045296; GO:0046332; GO:0046982; GO:0050681; GO:0070411; GO:0070491; GO:0097718	negative regulation of transcription by RNA polymerase II; embryonic axis specification; cell morphogenesis involved in differentiation; branching involved in blood vessel morphogenesis; branching involved in ureteric bud morphogenesis; in utero embryonic development; gastrulation with mouth forming second; cell fate specification; endodermal cell fate commitment; neuron migration; epithelial to …	GO:0000122; GO:0000578; GO:0000904; GO:0001569; GO:0001658; GO:0001701; GO:0001702; GO:0001708; GO:0001711; GO:0001764; GO:0001837; GO:0001840; GO:0002052; GO:0002053; GO:0002089; GO:0003266; GO:0003338; GO:0003340; GO:0007155; GO:0007160; GO:0007223; GO:0007268; GO:0007398; GO:0007403; GO:0008285; GO:0009948; GO:0009950; GO:0009954; GO:0010718; GO:0010909; GO:0016032; GO:0016055; GO:0016525; GO:…	PTHR45976:SF4	CATENIN BETA-1	http://pantherdb.org/genes/gene.do?acc=HUMAN|HGNC=2514|UniProtKB=P35222	P00012; P00004; P06959; P00005; P06664; P04398; P00057
beta-Catenin (non-phospho Ser33/37/Thr41; active)			2	1	1	8	2	1	Wnt signaling	.ALZ., .ANG., .APO., .BRC., .CADH., .CANCER., .CANPTHW., .CCKR., .CCP., .CD., .CP., .CRC., .CSP., .CUR., .D100., .D200., .D300., .DAKT., .DEV., .DI., .DRR., .EMC., .HIPPO., .IMUF., .IMUR., .MAPK., .NFKB., .OP., .OPA., .OT., .P53S., .PRC., .RTK., .TCR., .TD., .TMAT., .TRASR., .TYR., .VIR., .WNT.	# 1356		CTNNB1	121	330	1	20% (76/387)	catenin beta 1	http://www.ncbi.nlm.nih.gov/gene/?term=1499	1499	12387	84353	477032	397657	574265	92	85	P35222	Q02248	A0A0G2JT93	B6V8E6	Q8WNW4	F7GNE4	Cell Signaling	8814	rb	mAb	hu, ms, rt, mk, (C, X, Z, B, Dg, Pg, Hr)	WB, IP, IHC-P, ChIP	spindle pole; intracellular; nucleus; nucleoplasm; transcription factor complex; nuclear euchromatin; cytoplasm; centrosome; cytosol; plasma membrane; cell-cell junction; adherens junction; cell-cell adherens junction; fascia adherens; bicellular tight junction; focal adhesion; cell cortex; membrane; basolateral plasma membrane; lateral plasma membrane; catenin complex; flotillin complex; Z disc;…	GO:0000922; GO:0005622; GO:0005634; GO:0005654; GO:0005667; GO:0005719; GO:0005737; GO:0005813; GO:0005829; GO:0005886; GO:0005911; GO:0005912; GO:0005913; GO:0005916; GO:0005923; GO:0005925; GO:0005938; GO:0016020; GO:0016323; GO:0016328; GO:0016342; GO:0016600; GO:0030018; GO:0030027; GO:0030054; GO:0030877; GO:0031528; GO:0032991; GO:0032993; GO:0034750; GO:0042734; GO:0045177; GO:0045202; GO:…	RNA polymerase II transcription factor binding; RNA polymerase II activating transcription factor binding; chromatin binding; DNA-binding transcription factor activity; transcription coactivator activity; protein C-terminus binding; transcription factor binding; enzyme binding; kinase binding; protein kinase binding; protein phosphatase binding; estrogen receptor binding; nuclear hormone receptor…	GO:0001085; GO:0001102; GO:0003682; GO:0003700; GO:0003713; GO:0008022; GO:0008134; GO:0019899; GO:0019900; GO:0019901; GO:0019903; GO:0030331; GO:0035257; GO:0044325; GO:0045294; GO:0045296; GO:0046332; GO:0046982; GO:0050681; GO:0070411; GO:0070491; GO:0097718	negative regulation of transcription by RNA polymerase II; embryonic axis specification; cell morphogenesis involved in differentiation; branching involved in blood vessel morphogenesis; branching involved in ureteric bud morphogenesis; in utero embryonic development; gastrulation with mouth forming second; cell fate specification; endodermal cell fate commitment; neuron migration; epithelial to …	GO:0000122; GO:0000578; GO:0000904; GO:0001569; GO:0001658; GO:0001701; GO:0001702; GO:0001708; GO:0001711; GO:0001764; GO:0001837; GO:0001840; GO:0002052; GO:0002053; GO:0002089; GO:0003266; GO:0003338; GO:0003340; GO:0007155; GO:0007160; GO:0007223; GO:0007268; GO:0007398; GO:0007403; GO:0008285; GO:0009948; GO:0009950; GO:0009954; GO:0010718; GO:0010909; GO:0016032; GO:0016055; GO:0016525; GO:…	PTHR45976:SF4	CATENIN BETA-1	http://pantherdb.org/genes/gene.do?acc=HUMAN|HGNC=2514|UniProtKB=P35222	P00012; P00004; P06959; P00005; P06664; P04398; P00057
BID			2	4	3	7	4	4	Apoptosis	.ALZ., .APO., .CANCER., .CANPTHW., .CCP., .CD., .CP., .CSP., .DI., .HEPB., .OP., .P53S.	# 0675		BID	123	624.5	3	44% (87/197)	BH3 interacting domain death agonist	http://www.ncbi.nlm.nih.gov/gene/?term=637	637	12122	64625	100683675	594852	100426724	22	22	P55957	P70444	Q9JLT6	F1Q0Y3	Q4JHS0	A0A1D5QH89	Cell Signaling	2006	ms	mAb	hu	WB	mitochondrion; mitochondrial outer membrane; cytosol; membrane; integral component of mitochondrial membrane	GO:0005739; GO:0005741; GO:0005829; GO:0016020; GO:0032592	death receptor binding; ubiquitin protein ligase binding; protein heterodimerization activity	GO:0005123; GO:0031625; GO:0046982	release of cytochrome c from mitochondria; protein targeting to mitochondrion; activation of cysteine-type endopeptidase activity involved in apoptotic process; extrinsic apoptotic signaling pathway via death domain receptors; apoptotic mitochondrial changes; positive regulation of mitochondrial membrane potential; positive regulation of protein oligomerization; positive regulation of protein hom…	GO:0001836; GO:0006626; GO:0006919; GO:0008625; GO:0008637; GO:0010918; GO:0032461; GO:0032464; GO:0042127; GO:0042770; GO:0042775; GO:0042981; GO:0043065; GO:0043066; GO:0051260; GO:0051402; GO:0090150; GO:0090200; GO:0097284; GO:0097345; GO:1900740; GO:1901030; GO:1902230; GO:2000045; GO:2000271; GO:2001238; GO:2001244	PTHR35447:SF1	BH3-INTERACTING DOMAIN DEATH AGONIST	http://pantherdb.org/genes/gene.do?acc=HUMAN|HGNC=1050|UniProtKB=P55957
Bik			3	3	3	3	3	3	Apoptosis	.APO., .CD., .CSP.	# 0718		BIK	125	104941	1	10% (7/73)	BCL2 interacting killer	http://www.ncbi.nlm.nih.gov/gene/?term=638	638	12124	114496	102155535			18	18	Q13323	O70337	Q925D2	F1PUF4			abcam	ab52182	rb		hu	WB, IHC-P	endomembrane system; integral component of membrane; mitochondrial membrane	GO:0012505; GO:0016021; GO:0031966			apoptotic process; male gonad development; apoptotic mitochondrial changes; positive regulation of protein homooligomerization; positive regulation of release of cytochrome c from mitochondria	GO:0006915; GO:0008584; GO:0008637; GO:0032464; GO:0090200	PTHR15018:SF1	BCL-2-INTERACTING KILLER	http://pantherdb.org/genes/gene.do?acc=HUMAN|HGNC=1051|UniProtKB=Q13323	P00006
Bik			3	3.1	n/a	n/a	n/a	n/a	Apoptosis	.APO., .CD., .CSP.	BG/MP # 083		BIK	125	157	5	90% (28/31)	BCL2 interacting killer	http://www.ncbi.nlm.nih.gov/gene/?term=638	638	12124	114496	102155535			20	18	Q13323	O70337	Q925D2	F1PUF4			Cell Signaling	4592	rb		hu	WB, IHC-P	endomembrane system; integral component of membrane; mitochondrial membrane	GO:0012505; GO:0016021; GO:0031966			apoptotic process; male gonad development; apoptotic mitochondrial changes; positive regulation of protein homooligomerization; positive regulation of release of cytochrome c from mitochondria	GO:0006915; GO:0008584; GO:0008637; GO:0032464; GO:0090200	PTHR15018:SF1	BCL-2-INTERACTING KILLER	http://pantherdb.org/genes/gene.do?acc=HUMAN|HGNC=1051|UniProtKB=Q13323	P00006
Bik - phospho	Thr33		2	4	n/a	n/a	n/a	n/a	Apoptosis	.APO., .CD., .CSP.	# 0732		BIK	126	578	5	90% (43/48)	BCL2 interacting killer	http://www.ncbi.nlm.nih.gov/gene/?term=638	638	12124	114496	102155535			18	18	Q13323	O70337	Q925D2	F1PUF4			Acris	AP12573PU-N	rb		hu	WB, IHC, ELISA	endomembrane system; integral component of membrane; mitochondrial membrane	GO:0012505; GO:0016021; GO:0031966			apoptotic process; male gonad development; apoptotic mitochondrial changes; positive regulation of protein homooligomerization; positive regulation of release of cytochrome c from mitochondria	GO:0006915; GO:0008584; GO:0008637; GO:0032464; GO:0090200	PTHR15018:SF1	BCL-2-INTERACTING KILLER	http://pantherdb.org/genes/gene.do?acc=HUMAN|HGNC=1051|UniProtKB=Q13323	P00006
Bim			1	2.1	n/a	n/a	n/a	n/a	Apoptosis	.APO., .BCR., .CANCER., .CANPTHW., .CCP., .CCY., .CD., .CRC., .CSP., .EGFR., .FOXO., .IMUF., .OP., .OPA., .PI3K., .RTK., .TD., .TMAT.	# 0680		BCL2L11	127	175.5	5	52% (101/193)	BCL2 like 11	http://www.ncbi.nlm.nih.gov/gene/?term=10018	10018	12125	64547	612867	396632		23, 15, 12	22	O43521	Q6PEB3	O88498	J9NWV6	C1KGB6	F7HHB1	Cell Signaling	2819	rb		hu, ms, rt, (mk)	WB, IP, IF-IC	mitochondrion; mitochondrial outer membrane; cytosol; endomembrane system; extrinsic component of membrane; Bcl-2 family protein complex; BIM-BCL-xl complex; BIM-BCL-2 complex	GO:0005739; GO:0005741; GO:0005829; GO:0012505; GO:0019898; GO:0097136; GO:0097140; GO:0097141	microtubule binding; protein kinase binding; protein heterodimerization activity	GO:0008017; GO:0019901; GO:0046982	in utero embryonic development; B cell homeostasis; B cell apoptotic process; kidney development; protein insertion into mitochondrial membrane involved in apoptotic signaling pathway; myeloid cell homeostasis; apoptotic process; activation of cysteine-type endopeptidase activity involved in apoptotic process; cell-matrix adhesion; spermatogenesis; brain development; male gonad development; intri…	GO:0001701; GO:0001782; GO:0001783; GO:0001822; GO:0001844; GO:0002262; GO:0006915; GO:0006919; GO:0007160; GO:0007283; GO:0007420; GO:0008584; GO:0008630; GO:0030879; GO:0032464; GO:0034263; GO:0034976; GO:0035148; GO:0042475; GO:0042981; GO:0043029; GO:0043065; GO:0043280; GO:0043525; GO:0043583; GO:0045787; GO:0046620; GO:0048066; GO:0048070; GO:0048536; GO:0048538; GO:0048563; GO:0060139; GO:…	PTHR12044:SF9	BCL-2-LIKE PROTEIN 11	http://pantherdb.org/genes/gene.do?acc=HUMAN|HGNC=994|UniProtKB=O43521	P00006
Bim - phospho	Ser69		4	4	4	4	4	4	Apoptosis	.APO., .BCR., .CANCER., .CANPTHW., .CCP., .CCY., .CD., .CRC., .CSP., .EGFR., .FOXO., .IMUF., .OP., .OPA., .PI3K., .RTK., .TD., .TMAT.	# 0699		BCL2L11	128		5	100% (128/128)	BCL2 like 11	http://www.ncbi.nlm.nih.gov/gene/?term=10018	10018	12125	64547	612867	396632		26	22	O43521	Q6PEB3	O88498	J9NWV6	C1KGB6	F7HHB1	Cell Signaling	4585	rb	mAb	hu, ms, (rt, mk, dg, ct)	WB, IHC	mitochondrion; mitochondrial outer membrane; cytosol; endomembrane system; extrinsic component of membrane; Bcl-2 family protein complex; BIM-BCL-xl complex; BIM-BCL-2 complex	GO:0005739; GO:0005741; GO:0005829; GO:0012505; GO:0019898; GO:0097136; GO:0097140; GO:0097141	microtubule binding; protein kinase binding; protein heterodimerization activity	GO:0008017; GO:0019901; GO:0046982	in utero embryonic development; B cell homeostasis; B cell apoptotic process; kidney development; protein insertion into mitochondrial membrane involved in apoptotic signaling pathway; myeloid cell homeostasis; apoptotic process; activation of cysteine-type endopeptidase activity involved in apoptotic process; cell-matrix adhesion; spermatogenesis; brain development; male gonad development; intri…	GO:0001701; GO:0001782; GO:0001783; GO:0001822; GO:0001844; GO:0002262; GO:0006915; GO:0006919; GO:0007160; GO:0007283; GO:0007420; GO:0008584; GO:0008630; GO:0030879; GO:0032464; GO:0034263; GO:0034976; GO:0035148; GO:0042475; GO:0042981; GO:0043029; GO:0043065; GO:0043280; GO:0043525; GO:0043583; GO:0045787; GO:0046620; GO:0048066; GO:0048070; GO:0048536; GO:0048538; GO:0048563; GO:0060139; GO:…	PTHR12044:SF9	BCL-2-LIKE PROTEIN 11	http://pantherdb.org/genes/gene.do?acc=HUMAN|HGNC=994|UniProtKB=O43521	P00006
Bip			1	2	2	2	2	2	Translational control / RNA regulation	.APO., .CD., .CSP., .DEV., .DI., .MIG., .OP., .OT., .PARK., .TGFB.	# 0425		HSPA5	130	323	1	33% (59/179)	heat shock protein family A (Hsp70) member 5	http://www.ncbi.nlm.nih.gov/gene/?term=3309	3309	14828	25617	480726		703193	78	72	P11021	P20029	P06761	F1PIC7	F1RS36	F7C3R1	Cell Signaling	3183	rb		hu, ms, rt, mk	WB	nucleus; cytoplasm; mitochondrion; endoplasmic reticulum; endoplasmic reticulum lumen; endoplasmic reticulum membrane; smooth endoplasmic reticulum; endoplasmic reticulum-Golgi intermediate compartment; cytosol; plasma membrane; focal adhesion; cell surface; membrane; integral component of endoplasmic reticulum membrane; midbody; protein-containing complex; endoplasmic reticulum chaperone complex…	GO:0005634; GO:0005737; GO:0005739; GO:0005783; GO:0005788; GO:0005789; GO:0005790; GO:0005793; GO:0005829; GO:0005886; GO:0005925; GO:0009986; GO:0016020; GO:0030176; GO:0030496; GO:0032991; GO:0034663; GO:0042470; GO:0043209; GO:0043231; GO:0070062	calcium ion binding; ATP binding; ATPase activity; enzyme binding; protein domain specific binding; heat shock protein binding; ubiquitin protein ligase binding; ATPase activity, coupled; ribosome binding; protein binding involved in protein folding; cadherin binding; unfolded protein binding; chaperone binding; misfolded protein binding	GO:0005509; GO:0005524; GO:0016887; GO:0019899; GO:0019904; GO:0031072; GO:0031625; GO:0042623; GO:0043022; GO:0044183; GO:0045296; GO:0051082; GO:0051087; GO:0051787	luteolysis; ER overload response; response to unfolded protein; positive regulation of neuron projection development; cerebellum structural organization; cerebellar Purkinje cell layer development; substantia nigra development; neuron differentiation; positive regulation of cell migration; ubiquitin-dependent ERAD pathway; negative regulation of transforming growth factor beta receptor signaling …	GO:0001554; GO:0006983; GO:0006986; GO:0010976; GO:0021589; GO:0021680; GO:0021762; GO:0030182; GO:0030335; GO:0030433; GO:0030512; GO:0030968; GO:0031398; GO:0034605; GO:0034620; GO:0034975; GO:0035437; GO:0035690; GO:0036498; GO:0036499; GO:0036500; GO:0042026; GO:0042149; GO:0042220; GO:0043066; GO:0051085; GO:0051402; GO:0060904; GO:0071236; GO:0071277; GO:0071287; GO:0071320; GO:0071353; GO:…	PTHR19375:SF396	ENDOPLASMIC RETICULUM CHAPERONE BIP	http://pantherdb.org/genes/gene.do?acc=HUMAN|HGNC=5238|UniProtKB=P11021	P00049; P00006
Bmi1			1	4	4	4	4	4	Chromatin regulation / epigenetics	.OP., .OT., .TRASR.	# 1457		BMI1	133	3267	1	17% (27/159)	BMI1 proto-oncogene, polycomb ring finger	http://www.ncbi.nlm.nih.gov/gene/?term=648	648	12151	307151	487097	100520800		41, 43	37	P35226	P25916	B4F7B6	E2RTM4	F2Z5D1	F6TEP3	Cell Signaling	6964	rb	mAb	hu, mk	WB, IP, IHC-P, IF-IC, ChIP	ubiquitin ligase complex; nucleus; nucleoplasm; cytosol; nuclear body; PcG protein complex; PRC1 complex	GO:0000151; GO:0005634; GO:0005654; GO:0005829; GO:0016604; GO:0031519; GO:0035102	zinc ion binding; RING-like zinc finger domain binding; promoter-specific chromatin binding	GO:0008270; GO:0071535; GO:1990841	negative regulation of transcription by RNA polymerase II; chromatin silencing; segment specification; regulation of gene expression; hemopoiesis; histone H2A-K119 monoubiquitination; negative regulation of gene expression, epigenetic; positive regulation of fibroblast proliferation; positive regulation of ubiquitin-protein transferase activity; negative regulation of G0 to G1 transition	GO:0000122; GO:0006342; GO:0007379; GO:0010468; GO:0030097; GO:0036353; GO:0045814; GO:0048146; GO:0051443; GO:0070317	PTHR10825:SF21	COMMD3-BMI1 READTHROUGH-RELATED	http://pantherdb.org/genes/gene.do?acc=HUMAN|HGNC=1066|UniProtKB=P35226
Bmi1			6	1.1	4	1.1	4	4	Chromatin regulation / epigenetics	.OP., .OT., .TRASR.	# 1357		BMI1	133	61	5	83% (54/65)	BMI1 proto-oncogene, polycomb ring finger	http://www.ncbi.nlm.nih.gov/gene/?term=648	648	12151	307151	487097	100520800		41, 43	37	P35226	P25916	B4F7B6	E2RTM4	F2Z5D1	F6TEP3	Cell Signaling	2830	rb	pAb	hu, mk, (B)	WB	ubiquitin ligase complex; nucleus; nucleoplasm; cytosol; nuclear body; PcG protein complex; PRC1 complex	GO:0000151; GO:0005634; GO:0005654; GO:0005829; GO:0016604; GO:0031519; GO:0035102	zinc ion binding; RING-like zinc finger domain binding; promoter-specific chromatin binding	GO:0008270; GO:0071535; GO:1990841	negative regulation of transcription by RNA polymerase II; chromatin silencing; segment specification; regulation of gene expression; hemopoiesis; histone H2A-K119 monoubiquitination; negative regulation of gene expression, epigenetic; positive regulation of fibroblast proliferation; positive regulation of ubiquitin-protein transferase activity; negative regulation of G0 to G1 transition	GO:0000122; GO:0006342; GO:0007379; GO:0010468; GO:0030097; GO:0036353; GO:0045814; GO:0048146; GO:0051443; GO:0070317	PTHR10825:SF21	COMMD3-BMI1 READTHROUGH-RELATED	http://pantherdb.org/genes/gene.do?acc=HUMAN|HGNC=1066|UniProtKB=P35226
BMP4			1	8	8	8	1	8	TGF-beta / Smad signaling	.APO., .BMP., .CANCER., .CANPTHW., .CCP., .CD., .CP., .CSP., .DEV., .HHSP., .HIPPO., .MAPK., .OP., .OPA., .OT., .RTK., .ST., .TGFB., .TRASR.	# 0936		BMP4	134	194.5	5	53% (138/258)	bone morphogenetic protein 4	http://www.ncbi.nlm.nih.gov/gene/?term=652	652	12159	25296	490695	100113425	694618	46	47	P12644	P21275	Q6AYU9	F1PDL1	A7LJT9	F7ACJ7	Epitomics	5163-1	rb	mAb	hu	WB, IP, IHC	extracellular region; extracellular space; endoplasmic reticulum lumen	GO:0005576; GO:0005615; GO:0005788	cytokine activity; transforming growth factor beta receptor binding; growth factor activity; heparin binding; co-receptor binding; chemoattractant activity; BMP receptor binding	GO:0005125; GO:0005160; GO:0008083; GO:0008201; GO:0039706; GO:0042056; GO:0070700	negative regulation of transcription by RNA polymerase II; activation of MAPKK activity; osteoblast differentiation; ureteric bud development; branching involved in ureteric bud morphogenesis; kidney development; mesonephros development; neural tube closure; positive regulation of protein phosphorylation; positive regulation of endothelial cell proliferation; endochondral ossification; blood vess…	GO:0000122; GO:0000186; GO:0001649; GO:0001657; GO:0001658; GO:0001822; GO:0001823; GO:0001843; GO:0001934; GO:0001938; GO:0001958; GO:0002043; GO:0002062; GO:0002244; GO:0002320; GO:0003014; GO:0003130; GO:0003139; GO:0003148; GO:0003149; GO:0003180; GO:0003184; GO:0003197; GO:0003279; GO:0003323; GO:0003337; GO:0007182; GO:0007224; GO:0007281; GO:0007492; GO:0007500; GO:0008284; GO:0008285; GO:…	PTHR11848:SF165	BONE MORPHOGENETIC PROTEIN 4	http://pantherdb.org/genes/gene.do?acc=HUMAN|HGNC=1071|UniProtKB=P12644	P00052; P06664
B-Myb (MYBL2)			6	7	n/a	n/a	n/a	n/a		.APO., .CCP., .CCY., .CD., .CSP., .OP., .OT., .TRASR.	# 1113		MYBL2	135	807	2	31% (5/16)	MYB proto-oncogene like 2	http://www.ncbi.nlm.nih.gov/gene/?term=4605	4605	17865	296344	477232		694693	100	79	P10244	P48972	D3ZLC6	F1PQ73	F1SDT3	F7F7S0	Sigma	SAB2500168	gt		hu, ms, rt, dg	WB, ELISA,	nucleoplasm; Myb complex	GO:0005654; GO:0031523	RNA polymerase II proximal promoter sequence-specific DNA binding; DNA-binding transcription factor activity, RNA polymerase II-specific; DNA-binding transcription activator activity, RNA polymerase II-specific; DNA-binding transcription factor activity	GO:0000978; GO:0000981; GO:0001228; GO:0003700	mitotic cell cycle; regulation of transcription by RNA polymerase II; positive regulation of neuron apoptotic process; positive regulation of transcription, DNA-templated; positive regulation of transcription by RNA polymerase II; regulation of cell cycle; mitotic spindle assembly; cellular response to leukemia inhibitory factor	GO:0000278; GO:0006357; GO:0043525; GO:0045893; GO:0045944; GO:0051726; GO:0090307; GO:1990830	PTHR45614:SF70	MYB-RELATED PROTEIN B	http://pantherdb.org/genes/gene.do?acc=HUMAN|HGNC=7548|UniProtKB=P10244
B-Myb (MYBL2) - phospho	Thr487		6	4	n/a	n/a	n/a	n/a		.APO., .CCP., .CCY., .CD., .CSP., .OP., .OT., .TRASR.	# 1112		MYBL2	136	63	5	83% (20/24)	MYB proto-oncogene like 2	http://www.ncbi.nlm.nih.gov/gene/?term=4605	4605	17865	296344	477232		694693	110	79	P10244	P48972	D3ZLC6	F1PQ73	F1SDT3	F7F7S0	Epitomics	2376-1	rb	mAb	hu, ms, rt	WB, IHC, ICC, IP	nucleoplasm; Myb complex	GO:0005654; GO:0031523	RNA polymerase II proximal promoter sequence-specific DNA binding; DNA-binding transcription factor activity, RNA polymerase II-specific; DNA-binding transcription activator activity, RNA polymerase II-specific; DNA-binding transcription factor activity	GO:0000978; GO:0000981; GO:0001228; GO:0003700	mitotic cell cycle; regulation of transcription by RNA polymerase II; positive regulation of neuron apoptotic process; positive regulation of transcription, DNA-templated; positive regulation of transcription by RNA polymerase II; regulation of cell cycle; mitotic spindle assembly; cellular response to leukemia inhibitory factor	GO:0000278; GO:0006357; GO:0043525; GO:0045893; GO:0045944; GO:0051726; GO:0090307; GO:1990830	PTHR45614:SF70	MYB-RELATED PROTEIN B	http://pantherdb.org/genes/gene.do?acc=HUMAN|HGNC=7548|UniProtKB=P10244
Bok			4	1.1	6	7	4	4	Apoptosis	.APO., .CCP., .CD., .CP., .CSP., .OP.	BG/MP # 086		BOK	137	968.5	5	53% (34/64)	BOK, BCL2 family apoptosis regulator	http://www.ncbi.nlm.nih.gov/gene/?term=666	666	51800	29884	100855929			18	23	Q9UMX3	O35425	Q792S6	J9NV03	F1SIN7		Cell Signaling	4521	rb		hu, ms, rt, mk	WB, IHC	nucleus; nuclear outer membrane; cytoplasm; mitochondrion; mitochondrial outer membrane; mitochondrial inner membrane; endoplasmic reticulum; endoplasmic reticulum membrane; Golgi apparatus; membrane; integral component of membrane; early endosome membrane; mitochondrial membrane; trans-Golgi network membrane; cis-Golgi network membrane; recycling endosome membrane	GO:0005634; GO:0005640; GO:0005737; GO:0005739; GO:0005741; GO:0005743; GO:0005783; GO:0005789; GO:0005794; GO:0016020; GO:0016021; GO:0031901; GO:0031966; GO:0032588; GO:0033106; GO:0055038	signaling receptor binding; ubiquitin protein ligase binding; protein homodimerization activity; protein heterodimerization activity; BH domain binding	GO:0005102; GO:0031625; GO:0042803; GO:0046982; GO:0051400	release of cytochrome c from mitochondria; apoptotic process; activation of cysteine-type endopeptidase activity involved in apoptotic process; cellular component disassembly involved in execution phase of apoptosis; brain development; cell proliferation; male gonad development; intrinsic apoptotic signaling pathway in response to DNA damage; activation of cysteine-type endopeptidase activity inv…	GO:0001836; GO:0006915; GO:0006919; GO:0006921; GO:0007420; GO:0008283; GO:0008584; GO:0008630; GO:0008635; GO:0010506; GO:0043065; GO:0043524; GO:0048709; GO:0051259; GO:0051402; GO:0051480; GO:0051902; GO:0060546; GO:0072332; GO:0097192; GO:1900119; GO:1901029; GO:1901030; GO:1901382; GO:1902237; GO:1903899; GO:1904708; GO:2001244	PTHR11256:SF48	BCL-2-RELATED OVARIAN KILLER PROTEIN	http://pantherdb.org/genes/gene.do?acc=HUMAN|HGNC=1087|UniProtKB=Q9UMX3	P00006
Brachyury			2	2	2	8	1	2	Stem cell marker	.BMP., .CCP., .CP., .CSP., .DEV., .OP., .OPA., .OT., .ST., .TGFB., .TRASR., .WNT.	# 0930		T	138	102	1	20% (35/174)	T brachyury transcription factor	http://www.ncbi.nlm.nih.gov/gene/?term=6862	6862	20997	292301	403653			47	47	O15178	P20293	D4A4W8	Q9GL27		F7ARP2	Invitrogen	48-1900	rb	pAb	hu, ms, (rt)	WB	nuclear chromatin; nucleus; cytoplasm	GO:0000790; GO:0005634; GO:0005737	RNA polymerase II proximal promoter sequence-specific DNA binding; RNA polymerase II distal enhancer sequence-specific DNA binding; DNA-binding transcription factor activity, RNA polymerase II-specific; RNA polymerase II transcription factor binding; RNA polymerase II activating transcription factor binding; DNA-binding transcription factor activity	GO:0000978; GO:0000980; GO:0000981; GO:0001085; GO:0001102; GO:0003700	negative regulation of transcription by RNA polymerase II; vasculogenesis; somitogenesis; neural plate morphogenesis; neural tube closure; heart morphogenesis; positive regulation of transcription from RNA polymerase II promoter involved in myocardial precursor cell differentiation; signal transduction; penetration of zona pellucida; mesoderm development; mesoderm migration involved in gastrulati…	GO:0000122; GO:0001570; GO:0001756; GO:0001839; GO:0001843; GO:0003007; GO:0003257; GO:0007165; GO:0007341; GO:0007498; GO:0007509; GO:0008284; GO:0008595; GO:0014028; GO:0023019; GO:0030509; GO:0036342; GO:0043433; GO:0048706; GO:0060070; GO:0060349; GO:0060395; GO:0061371; GO:0071300; GO:0090009	PTHR11267:SF83	BRACHYURY PROTEIN	http://pantherdb.org/genes/gene.do?acc=HUMAN|HGNC=11515|UniProtKB=O15178	P00057
B-Raf			1.1	8	3	3	1	2	MAPK signaling	.AML., .ANG., .APO., .BCR., .BLC., .BRC., .cAMP., .CANCER., .CANPTHW., .CCKR., .CCP., .CD., .CML., .CP., .CRC., .CSP., .CUR., .D100., .D200., .D300., .DAKT., .DI., .DMTOR., .DRAS., .EGFR., .EMC., .FOXO., .GLI., .GPCR., .HEPB., .IMUF., .INFM., .INS., .INT., .MAPK., .MEL., .MTOR., .NSCLC., .OP., .OPA., .OT., .PAC., .PDGF., .PRC., .RAS., .RCC., .RTK., .SREME., .ST., .TCR., .TD., .TMAT., .TRASR., .TY…	TK # 036		BRAF	139	124.5	5	70% (247/353)	B-Raf proto-oncogene, serine/threonine kinase	http://www.ncbi.nlm.nih.gov/gene/?term=673	673	109880	114486	475526		693554	95	84	P15056	P28028	F1M9C3	F1P874	F1SRQ1	A0A1D5QI09	Upstate	07-583	rb		hu, ms, rt		nucleus; mitochondrion; cytosol; plasma membrane; neuron projection; intracellular membrane-bounded organelle; cell body	GO:0005634; GO:0005739; GO:0005829; GO:0005886; GO:0043005; GO:0043231; GO:0044297	protein kinase activity; protein serine/threonine kinase activity; MAP kinase kinase kinase activity; calcium ion binding; ATP binding; mitogen-activated protein kinase kinase binding; identical protein binding; protein heterodimerization activity	GO:0004672; GO:0004674; GO:0004709; GO:0005509; GO:0005524; GO:0031434; GO:0042802; GO:0046982	MAPK cascade; myeloid progenitor cell differentiation; protein phosphorylation; visual learning; animal organ morphogenesis; positive regulation of gene expression; negative regulation of fibroblast migration; positive regulation of glucose transmembrane transport; thyroid gland development; positive regulation of peptidyl-serine phosphorylation; somatic stem cell population maintenance; cellular…	GO:0000165; GO:0002318; GO:0006468; GO:0008542; GO:0009887; GO:0010628; GO:0010764; GO:0010828; GO:0030878; GO:0033138; GO:0035019; GO:0035690; GO:0042127; GO:0043066; GO:0043367; GO:0043369; GO:0043434; GO:0043524; GO:0045580; GO:0048538; GO:0048680; GO:0050772; GO:0050852; GO:0051291; GO:0051496; GO:0051591; GO:0060291; GO:0060323; GO:0060324; GO:0070374; GO:0070413; GO:0071277; GO:0090150; GO:…	PTHR44329:SF51	SERINE/THREONINE-PROTEIN KINASE B-RAF	http://pantherdb.org/genes/gene.do?acc=HUMAN|HGNC=1097|UniProtKB=P15056	P04393; P00053; P00018; P06959; P00005; P00034; P00031; P00010; P00056; P00036; P00047
B-Raf - phospho	Ser445	x	2	1	1	1	1	1	MAPK signaling	.AML., .ANG., .APO., .BCR., .BLC., .BRC., .cAMP., .CANCER., .CANPTHW., .CCKR., .CCP., .CD., .CML., .CP., .CRC., .CSP., .CUR., .D100., .D200., .D300., .DAKT., .DI., .DMTOR., .DRAS., .EGFR., .EMC., .FOXO., .GLI., .GPCR., .HEPB., .IMUF., .INFM., .INS., .INT., .MAPK., .MEL., .MTOR., .NSCLC., .OP., .OPA., .OT., .PAC., .PDGF., .PRC., .RAS., .RCC., .RTK., .SREME., .ST., .TCR., .TD., .TMAT., .TRASR., .TY…	# 1171		BRAF	140	278.5	1	22% (92/420)	B-Raf proto-oncogene, serine/threonine kinase	http://www.ncbi.nlm.nih.gov/gene/?term=673	673	109880	114486	475526		693554	86	84	P15056	P28028	F1M9C3	F1P874	F1SRQ1	A0A1D5QI09	Cell Signaling	2696	rb		hu, ms, rt, mk	WB	nucleus; mitochondrion; cytosol; plasma membrane; neuron projection; intracellular membrane-bounded organelle; cell body	GO:0005634; GO:0005739; GO:0005829; GO:0005886; GO:0043005; GO:0043231; GO:0044297	protein kinase activity; protein serine/threonine kinase activity; MAP kinase kinase kinase activity; calcium ion binding; ATP binding; mitogen-activated protein kinase kinase binding; identical protein binding; protein heterodimerization activity	GO:0004672; GO:0004674; GO:0004709; GO:0005509; GO:0005524; GO:0031434; GO:0042802; GO:0046982	MAPK cascade; myeloid progenitor cell differentiation; protein phosphorylation; visual learning; animal organ morphogenesis; positive regulation of gene expression; negative regulation of fibroblast migration; positive regulation of glucose transmembrane transport; thyroid gland development; positive regulation of peptidyl-serine phosphorylation; somatic stem cell population maintenance; cellular…	GO:0000165; GO:0002318; GO:0006468; GO:0008542; GO:0009887; GO:0010628; GO:0010764; GO:0010828; GO:0030878; GO:0033138; GO:0035019; GO:0035690; GO:0042127; GO:0043066; GO:0043367; GO:0043369; GO:0043434; GO:0043524; GO:0045580; GO:0048538; GO:0048680; GO:0050772; GO:0050852; GO:0051291; GO:0051496; GO:0051591; GO:0060291; GO:0060323; GO:0060324; GO:0070374; GO:0070413; GO:0071277; GO:0090150; GO:…	PTHR44329:SF51	SERINE/THREONINE-PROTEIN KINASE B-RAF	http://pantherdb.org/genes/gene.do?acc=HUMAN|HGNC=1097|UniProtKB=P15056	P04393; P00053; P00018; P06959; P00005; P00034; P00031; P00010; P00056; P00036; P00047
B-Raf - phospho	Ser729	x	4	1.1	n/a	n/a	n/a	n/a		.AML., .ANG., .APO., .BCR., .BLC., .BRC., .cAMP., .CANCER., .CANPTHW., .CCKR., .CCP., .CD., .CML., .CP., .CRC., .CSP., .CUR., .D200., .D300., .DAKT., .DI., .DMTOR., .DRAS., .EGFR., .EMC., .FOXO., .GLI., .GPCR., .HEPB., .IMUF., .INFM., .INS., .INT., .MAPK., .MEL., .MTOR., .NSCLC., .OP., .OPA., .OT., .PAC., .PDGF., .PRC., .RAS., .RCC., .RTK., .SREME., .ST., .TCR., .TD., .TMAT., .TRASR., .TYR., .VEG…	# 2338		BRAF	1263	55	6	88% (7/8)	B-Raf proto-oncogene, serine/threonine kinase	http://www.ncbi.nlm.nih.gov/gene/?term=673	673					693554	84	84	P15056					A0A1D5QI09	abcam	ab124794	rb	mAb	hu, ms, rt	WB, IHC	nucleus; mitochondrion; cytosol; plasma membrane; neuron projection; intracellular membrane-bounded organelle; cell body	GO:0005634; GO:0005739; GO:0005829; GO:0005886; GO:0043005; GO:0043231; GO:0044297	protein kinase activity; protein serine/threonine kinase activity; MAP kinase kinase kinase activity; calcium ion binding; ATP binding; mitogen-activated protein kinase kinase binding; identical protein binding; protein heterodimerization activity	GO:0004672; GO:0004674; GO:0004709; GO:0005509; GO:0005524; GO:0031434; GO:0042802; GO:0046982	MAPK cascade; myeloid progenitor cell differentiation; protein phosphorylation; visual learning; animal organ morphogenesis; positive regulation of gene expression; negative regulation of fibroblast migration; positive regulation of glucose transmembrane transport; thyroid gland development; positive regulation of peptidyl-serine phosphorylation; somatic stem cell population maintenance; cellular…	GO:0000165; GO:0002318; GO:0006468; GO:0008542; GO:0009887; GO:0010628; GO:0010764; GO:0010828; GO:0030878; GO:0033138; GO:0035019; GO:0035690; GO:0042127; GO:0043066; GO:0043367; GO:0043369; GO:0043434; GO:0043524; GO:0045580; GO:0048538; GO:0048680; GO:0050772; GO:0050852; GO:0051291; GO:0051496; GO:0051591; GO:0060291; GO:0060323; GO:0060324; GO:0070374; GO:0070413; GO:0071277; GO:0090150; GO:…	PTHR44329:SF51	SERINE/THREONINE-PROTEIN KINASE B-RAF	http://pantherdb.org/genes/gene.do?acc=HUMAN|HGNC=1097|UniProtKB=P15056	P04393; P00053; P00018; P06959; P00005; P00034; P00031; P00010; P00056; P00036; P00047
B-Raf - phospho	Ser602	x	4	4	n/a	n/a	n/a	n/a		.AML., .ANG., .APO., .BCR., .BLC., .BRC., .cAMP., .CANCER., .CANPTHW., .CCKR., .CCP., .CD., .CML., .CP., .CRC., .CSP., .CUR., .D200., .D300., .DAKT., .DI., .DMTOR., .DRAS., .EGFR., .EMC., .FOXO., .GLI., .GPCR., .HEPB., .IMUF., .INFM., .INS., .INT., .MAPK., .MEL., .MTOR., .NSCLC., .OP., .OPA., .OT., .PAC., .PDGF., .PRC., .RAS., .RCC., .RTK., .SREME., .ST., .TCR., .TD., .TMAT., .TRASR., .TYR., .VEG…	# 2401		BRAF	1264		5	100% (8/8)	B-Raf proto-oncogene, serine/threonine kinase	http://www.ncbi.nlm.nih.gov/gene/?term=673	673					693554	84	84	P15056					A0A1D5QI09	ThermoFisher	PA5-38412	rb	pAb	hu, ms, rt	WB, IHC	nucleus; mitochondrion; cytosol; plasma membrane; neuron projection; intracellular membrane-bounded organelle; cell body	GO:0005634; GO:0005739; GO:0005829; GO:0005886; GO:0043005; GO:0043231; GO:0044297	protein kinase activity; protein serine/threonine kinase activity; MAP kinase kinase kinase activity; calcium ion binding; ATP binding; mitogen-activated protein kinase kinase binding; identical protein binding; protein heterodimerization activity	GO:0004672; GO:0004674; GO:0004709; GO:0005509; GO:0005524; GO:0031434; GO:0042802; GO:0046982	MAPK cascade; myeloid progenitor cell differentiation; protein phosphorylation; visual learning; animal organ morphogenesis; positive regulation of gene expression; negative regulation of fibroblast migration; positive regulation of glucose transmembrane transport; thyroid gland development; positive regulation of peptidyl-serine phosphorylation; somatic stem cell population maintenance; cellular…	GO:0000165; GO:0002318; GO:0006468; GO:0008542; GO:0009887; GO:0010628; GO:0010764; GO:0010828; GO:0030878; GO:0033138; GO:0035019; GO:0035690; GO:0042127; GO:0043066; GO:0043367; GO:0043369; GO:0043434; GO:0043524; GO:0045580; GO:0048538; GO:0048680; GO:0050772; GO:0050852; GO:0051291; GO:0051496; GO:0051591; GO:0060291; GO:0060323; GO:0060324; GO:0070374; GO:0070413; GO:0071277; GO:0090150; GO:…	PTHR44329:SF51	SERINE/THREONINE-PROTEIN KINASE B-RAF	http://pantherdb.org/genes/gene.do?acc=HUMAN|HGNC=1097|UniProtKB=P15056	P04393; P00053; P00018; P06959; P00005; P00034; P00031; P00010; P00056; P00036; P00047
BRCA1			4	4	n/a	n/a	n/a	n/a	DNA damage	.ANG., .APO., .BRC., .CANCER., .CCP., .CD., .CP., .CSP., .DDR., .OP., .OT., .PI3K., .RTK., .TNF., .TRASR., .UBI.	# 1003		BRCA1	141	53	5	88% (21/24)	BRCA1, DNA repair associated	http://www.ncbi.nlm.nih.gov/gene/?term=672	672	12189	497672	403437		712634	220	208	P38398	P48754	G3V8S5	J9NXD4	I3L7C9	F7BG30	Cell Signaling	9010	rb	pAb	hu	WB	ubiquitin ligase complex; lateral element; nucleus; nucleoplasm; chromosome; cytoplasm; plasma membrane; gamma-tubulin ring complex; BRCA1-BARD1 complex; protein-containing complex; BRCA1-A complex; ribonucleoprotein complex	GO:0000151; GO:0000800; GO:0005634; GO:0005654; GO:0005694; GO:0005737; GO:0005886; GO:0008274; GO:0031436; GO:0032991; GO:0070531; GO:1990904	DNA binding; damaged DNA binding; transcription coactivator activity; RNA binding; ubiquitin-protein transferase activity; zinc ion binding; tubulin binding; enzyme binding; ubiquitin protein ligase binding; identical protein binding; transcription regulatory region DNA binding; androgen receptor binding; RNA polymerase binding	GO:0003677; GO:0003684; GO:0003713; GO:0003723; GO:0004842; GO:0008270; GO:0015631; GO:0019899; GO:0031625; GO:0042802; GO:0044212; GO:0050681; GO:0070063	double-strand break repair via homologous recombination; DNA double-strand break processing; DNA replication; postreplication repair; double-strand break repair; double-strand break repair via nonhomologous end joining; regulation of gene expression by genetic imprinting; regulation of transcription by RNA polymerase II; regulation of transcription by RNA polymerase III; fatty acid biosynthetic p…	GO:0000724; GO:0000729; GO:0006260; GO:0006301; GO:0006302; GO:0006303; GO:0006349; GO:0006357; GO:0006359; GO:0006633; GO:0006915; GO:0006974; GO:0006978; GO:0007059; GO:0007098; GO:0008630; GO:0009048; GO:0010212; GO:0010575; GO:0010628; GO:0016567; GO:0016579; GO:0030521; GO:0031398; GO:0033147; GO:0035066; GO:0035067; GO:0042127; GO:0042981; GO:0043009; GO:0043627; GO:0044030; GO:0044818; GO:…	PTHR13763:SF0	BREAST CANCER TYPE 1 SUSCEPTIBILITY PROTEIN	http://pantherdb.org/genes/gene.do?acc=HUMAN|HGNC=1100|UniProtKB=P38398
BRCA1 - phospho	Ser1524		7	4	n/a	n/a	n/a	n/a	DNA damage	.ANG., .APO., .BRC., .CANCER., .CCP., .CD., .CP., .CSP., .DDR., .OP., .OT., .PI3K., .RTK., .TNF., .TRASR., .UBI.	# 1018		BRCA1	142	54	5	96% (27/28)	BRCA1, DNA repair associated	http://www.ncbi.nlm.nih.gov/gene/?term=672	672	12189	497672	403437		712634	220	208	P38398	P48754	G3V8S5	J9NXD4	I3L7C9	F7BG30	Cell Signaling	9009	rb	pAb	hu	WB	ubiquitin ligase complex; lateral element; nucleus; nucleoplasm; chromosome; cytoplasm; plasma membrane; gamma-tubulin ring complex; BRCA1-BARD1 complex; protein-containing complex; BRCA1-A complex; ribonucleoprotein complex	GO:0000151; GO:0000800; GO:0005634; GO:0005654; GO:0005694; GO:0005737; GO:0005886; GO:0008274; GO:0031436; GO:0032991; GO:0070531; GO:1990904	DNA binding; damaged DNA binding; transcription coactivator activity; RNA binding; ubiquitin-protein transferase activity; zinc ion binding; tubulin binding; enzyme binding; ubiquitin protein ligase binding; identical protein binding; transcription regulatory region DNA binding; androgen receptor binding; RNA polymerase binding	GO:0003677; GO:0003684; GO:0003713; GO:0003723; GO:0004842; GO:0008270; GO:0015631; GO:0019899; GO:0031625; GO:0042802; GO:0044212; GO:0050681; GO:0070063	double-strand break repair via homologous recombination; DNA double-strand break processing; DNA replication; postreplication repair; double-strand break repair; double-strand break repair via nonhomologous end joining; regulation of gene expression by genetic imprinting; regulation of transcription by RNA polymerase II; regulation of transcription by RNA polymerase III; fatty acid biosynthetic p…	GO:0000724; GO:0000729; GO:0006260; GO:0006301; GO:0006302; GO:0006303; GO:0006349; GO:0006357; GO:0006359; GO:0006633; GO:0006915; GO:0006974; GO:0006978; GO:0007059; GO:0007098; GO:0008630; GO:0009048; GO:0010212; GO:0010575; GO:0010628; GO:0016567; GO:0016579; GO:0030521; GO:0031398; GO:0033147; GO:0035066; GO:0035067; GO:0042127; GO:0042981; GO:0043009; GO:0043627; GO:0044030; GO:0044818; GO:…	PTHR13763:SF0	BREAST CANCER TYPE 1 SUSCEPTIBILITY PROTEIN	http://pantherdb.org/genes/gene.do?acc=HUMAN|HGNC=1100|UniProtKB=P38398
BRCA2			7	4	n/a	n/a	n/a	n/a	DNA damage	.APO., .BRC., .CANCER., .CANPTHW., .CCP., .CCY., .CD., .CSP., .OP., .OT., .PAC., .TRASR.	# 1264		BRCA2	143		5	100% (18/18)	BRCA2, DNA repair associated	http://www.ncbi.nlm.nih.gov/gene/?term=675	675	12190	360254	474180			380	384	P51587	P97929	Q66MH4	F1Q0X3	I3LVC1	F7ER68	Cell Signaling	9012	rb	pAb	hu, ms, bo	WB	nuclear chromosome, telomeric region; lateral element; nucleus; nucleoplasm; centrosome; cytosol; secretory granule; protein-containing complex; BRCA2-MAGE-D1 complex	GO:0000784; GO:0000800; GO:0005634; GO:0005654; GO:0005813; GO:0005829; GO:0030141; GO:0032991; GO:0033593	protease binding; single-stranded DNA binding; protein C-terminus binding; H3 histone acetyltransferase activity; H4 histone acetyltransferase activity; identical protein binding; gamma-tubulin binding	GO:0002020; GO:0003697; GO:0008022; GO:0010484; GO:0010485; GO:0042802; GO:0043015	mitotic cytokinesis; telomere maintenance via recombination; double-strand break repair via homologous recombination; oocyte maturation; inner cell mass cell proliferation; nucleotide-excision repair; double-strand break repair; DNA damage response, signal transduction by p53 class mediator resulting in transcription of p21 class mediator; male meiosis I; spermatogenesis; brain development; cell …	GO:0000281; GO:0000722; GO:0000724; GO:0001556; GO:0001833; GO:0006289; GO:0006302; GO:0006978; GO:0007141; GO:0007283; GO:0007420; GO:0007569; GO:0008585; GO:0010165; GO:0010225; GO:0010332; GO:0030097; GO:0032465; GO:0033600; GO:0042771; GO:0043966; GO:0043967; GO:0045893; GO:0045931; GO:0048478; GO:0051298; GO:0070200; GO:1990426	PTHR11289:SF0	BREAST CANCER TYPE 2 SUSCEPTIBILITY PROTEIN	http://pantherdb.org/genes/gene.do?acc=HUMAN|HGNC=1101|UniProtKB=P51587
Bub1b			2	4	4	4	4	4	Cell cycle control	.APO., .CCP., .CCY., .CD., .CP., .CSP., .OP.	# 1033		BUB1B	144	288	4	48% (53/110)	BUB1 mitotic checkpoint serine/threonine kinase B	http://www.ncbi.nlm.nih.gov/gene/?term=701	701	12236	171576	608350			130	120	O60566	Q9Z1S0	F1LMI1	F1PLV9	I3LEQ9	F6VT69	Cell Signaling	5421	rb	mAb	hu	WB	kinetochore; condensed chromosome kinetochore; condensed nuclear chromosome kinetochore; condensed chromosome outer kinetochore; anaphase-promoting complex; cytoplasm; microtubule organizing center; spindle; cytosol; perinuclear region of cytoplasm	GO:0000776; GO:0000777; GO:0000778; GO:0000940; GO:0005680; GO:0005737; GO:0005815; GO:0005819; GO:0005829; GO:0048471	protein kinase activity; protein serine/threonine kinase activity; ATP binding	GO:0004672; GO:0004674; GO:0005524	mitotic cell cycle; apoptotic process; metaphase/anaphase transition of mitotic cell cycle; mitotic cell cycle checkpoint; mitotic spindle assembly checkpoint; cell proliferation; anaphase-promoting complex-dependent catabolic process; cell division; meiotic sister chromatid cohesion, centromeric; protein localization to chromosome, centromeric region; regulation of mitotic cell cycle phase trans…	GO:0000278; GO:0006915; GO:0007091; GO:0007093; GO:0007094; GO:0008283; GO:0031145; GO:0051301; GO:0051754; GO:0071459; GO:1901990	PTHR14030:SF15	MITOTIC CHECKPOINT SERINE/THREONINE-PROTEIN KINASE BUB1 BETA	http://pantherdb.org/genes/gene.do?acc=HUMAN|HGNC=1149|UniProtKB=O60566
C/EBP alpha			2.1	1	1	8	8	8	Transcription factor	.AML., .CANCER., .CANPTHW., .CCP., .CD., .CP., .CSP., .DEV., .IMUF., .IMUR., .INFM., .NOTCH., .OP., .OT., .TNF., .TRASR., .VIR.	# 1195		CEBPA	145	328	3	48% (72/151)	CCAAT/enhancer binding protein alpha	http://www.ncbi.nlm.nih.gov/gene/?term=1050	1050	12606	24252		397307		42, 28	38	P49715	P53566	A0A0H2UI22	F1P9D5	F1RNW6	F7AZI6	Cell Signaling	8178	rb	mAb	hu, (ms, rt)	WB, IP, IHC-P, IF-IC	nucleus; nucleoplasm; nucleolus; intracellular membrane-bounded organelle; RNA polymerase II transcription factor complex	GO:0005634; GO:0005654; GO:0005730; GO:0043231; GO:0090575	RNA polymerase II proximal promoter sequence-specific DNA binding; DNA-binding transcription factor activity, RNA polymerase II-specific; RNA polymerase I regulatory region DNA binding; DNA-binding transcription activator activity, RNA polymerase II-specific; DNA binding; DNA-binding transcription factor activity; transcription coactivator activity; transcription factor binding; kinase binding; p…	GO:0000978; GO:0000981; GO:0001013; GO:0001228; GO:0003677; GO:0003700; GO:0003713; GO:0008134; GO:0019900; GO:0042803; GO:0044212	urea cycle; negative regulation of transcription by RNA polymerase II; liver development; embryonic placenta development; generation of precursor metabolites and energy; transcription, DNA-templated; transcription by RNA polymerase I; transcription by RNA polymerase II; mitochondrion organization; Notch signaling pathway; cholesterol metabolic process; negative regulation of cell proliferation; v…	GO:0000050; GO:0000122; GO:0001889; GO:0001892; GO:0006091; GO:0006351; GO:0006360; GO:0006366; GO:0007005; GO:0007219; GO:0008203; GO:0008285; GO:0016032; GO:0019221; GO:0030099; GO:0030225; GO:0030324; GO:0030851; GO:0032436; GO:0042593; GO:0043032; GO:0045444; GO:0045600; GO:0045669; GO:0045736; GO:0045892; GO:0045944; GO:0045945; GO:0048469; GO:0048839; GO:0050729; GO:0050872; GO:0050873; GO:…	PTHR23334:SF5	CCAAT/ENHANCER-BINDING PROTEIN ALPHA	http://pantherdb.org/genes/gene.do?acc=HUMAN|HGNC=1833|UniProtKB=P49715
C/EBP alpha - phospho	Thr222/Thr226		6	2.1	4	4	4	4	Transcription factor	.AML., .CANCER., .CANPTHW., .CCP., .CD., .CP., .CSP., .DEV., .IMUF., .IMUR., .INFM., .NOTCH., .OP., .OT., .TNF., .TRASR., .VIR.	# 1175		CEBPA	146	64.5	5	83% (29/35)	CCAAT/enhancer binding protein alpha	http://www.ncbi.nlm.nih.gov/gene/?term=1050	1050	12606	24252		397307		30, 42, 45	38	P49715	P53566	A0A0H2UI22	F1P9D5	F1RNW6	F7AZI6	Cell Signaling	2844	rb	pAb	hu, ms (rt)	WB	nucleus; nucleoplasm; nucleolus; intracellular membrane-bounded organelle; RNA polymerase II transcription factor complex	GO:0005634; GO:0005654; GO:0005730; GO:0043231; GO:0090575	RNA polymerase II proximal promoter sequence-specific DNA binding; DNA-binding transcription factor activity, RNA polymerase II-specific; RNA polymerase I regulatory region DNA binding; DNA-binding transcription activator activity, RNA polymerase II-specific; DNA binding; DNA-binding transcription factor activity; transcription coactivator activity; transcription factor binding; kinase binding; p…	GO:0000978; GO:0000981; GO:0001013; GO:0001228; GO:0003677; GO:0003700; GO:0003713; GO:0008134; GO:0019900; GO:0042803; GO:0044212	urea cycle; negative regulation of transcription by RNA polymerase II; liver development; embryonic placenta development; generation of precursor metabolites and energy; transcription, DNA-templated; transcription by RNA polymerase I; transcription by RNA polymerase II; mitochondrion organization; Notch signaling pathway; cholesterol metabolic process; negative regulation of cell proliferation; v…	GO:0000050; GO:0000122; GO:0001889; GO:0001892; GO:0006091; GO:0006351; GO:0006360; GO:0006366; GO:0007005; GO:0007219; GO:0008203; GO:0008285; GO:0016032; GO:0019221; GO:0030099; GO:0030225; GO:0030324; GO:0030851; GO:0032436; GO:0042593; GO:0043032; GO:0045444; GO:0045600; GO:0045669; GO:0045736; GO:0045892; GO:0045944; GO:0045945; GO:0048469; GO:0048839; GO:0050729; GO:0050872; GO:0050873; GO:…	PTHR23334:SF5	CCAAT/ENHANCER-BINDING PROTEIN ALPHA	http://pantherdb.org/genes/gene.do?acc=HUMAN|HGNC=1833|UniProtKB=P49715
C/EBP beta			2	2	2	8	2	8	Transcription factor	.APO., .CD., .CSP., .IMFR., .IMU., .IMUR., .OP., .OT., .TNF., .TRASR.	# 1179		CEBPB	147	379	2	31% (60/193)	CCAAT/enhancer binding protein beta	http://www.ncbi.nlm.nih.gov/gene/?term=1051	1051	12608	24253	100856480	397360	713191	45-49 (human, LAP), 35-38 (mouse, LAP)	36	P17676	P28033	P21272	J9NUL5	E5Q8C6	I2CUK0	Cell Signaling	3087	rb	pAb	hu, ms (rt)	WB	condensed chromosome, centromeric region; nuclear chromatin; nucleus; nucleoplasm; cytoplasm; nuclear matrix; CHOP-C/EBP complex	GO:0000779; GO:0000790; GO:0005634; GO:0005654; GO:0005737; GO:0016363; GO:0036488	RNA polymerase II regulatory region sequence-specific DNA binding; RNA polymerase II proximal promoter sequence-specific DNA binding; RNA polymerase II core promoter sequence-specific DNA binding; DNA-binding transcription factor activity, RNA polymerase II-specific; DNA-binding transcription repressor activity, RNA polymerase II-specific; DNA-binding transcription activator activity, RNA polymer…	GO:0000977; GO:0000978; GO:0000979; GO:0000981; GO:0001227; GO:0001228; GO:0003677; GO:0003682; GO:0003700; GO:0019900; GO:0035035; GO:0035259; GO:0042803; GO:0042826; GO:0044389; GO:0046982	negative regulation of transcription by RNA polymerase II; ovarian follicle development; embryonic placenta development; granuloma formation; regulation of transcription, DNA-templated; transcription by RNA polymerase II; acute-phase response; inflammatory response; immune response; memory; neuron differentiation; positive regulation of interleukin-4 production; mammary gland epithelial cell prol…	GO:0000122; GO:0001541; GO:0001892; GO:0002432; GO:0006355; GO:0006366; GO:0006953; GO:0006954; GO:0006955; GO:0007613; GO:0030182; GO:0032753; GO:0033598; GO:0034976; GO:0035711; GO:0042130; GO:0042742; GO:0043524; GO:0045408; GO:0045600; GO:0045669; GO:0045670; GO:0045893; GO:0045944; GO:0050729; GO:0050873; GO:0060644; GO:0060850; GO:0070059; GO:0070169; GO:0071222; GO:0071230; GO:0071347; GO:…	PTHR23334:SF21	CCAAT/ENHANCER-BINDING PROTEIN BETA	http://pantherdb.org/genes/gene.do?acc=HUMAN|HGNC=1834|UniProtKB=P17676
C/EBP beta - phospho	Thr235		2.1	4	4	4	4	4	Transcription factor	.APO., .CD., .CSP., .IMFR., .IMU., .IMUR., .OP., .OT., .TNF., .TRASR.	# 1183		CEBPB	148	69	5	92% (137/149)	CCAAT/enhancer binding protein beta	http://www.ncbi.nlm.nih.gov/gene/?term=1051	1051	12608	24253	100856480	397360	713191	19 (LIP) 36, 38 (LAP)	36	P17676	P28033	P21272	J9NUL5	E5Q8C6	I2CUK0	Cell Signaling	3084	rb	pAb	hu, ms (bo)	WB	condensed chromosome, centromeric region; nuclear chromatin; nucleus; nucleoplasm; cytoplasm; nuclear matrix; CHOP-C/EBP complex	GO:0000779; GO:0000790; GO:0005634; GO:0005654; GO:0005737; GO:0016363; GO:0036488	RNA polymerase II regulatory region sequence-specific DNA binding; RNA polymerase II proximal promoter sequence-specific DNA binding; RNA polymerase II core promoter sequence-specific DNA binding; DNA-binding transcription factor activity, RNA polymerase II-specific; DNA-binding transcription repressor activity, RNA polymerase II-specific; DNA-binding transcription activator activity, RNA polymer…	GO:0000977; GO:0000978; GO:0000979; GO:0000981; GO:0001227; GO:0001228; GO:0003677; GO:0003682; GO:0003700; GO:0019900; GO:0035035; GO:0035259; GO:0042803; GO:0042826; GO:0044389; GO:0046982	negative regulation of transcription by RNA polymerase II; ovarian follicle development; embryonic placenta development; granuloma formation; regulation of transcription, DNA-templated; transcription by RNA polymerase II; acute-phase response; inflammatory response; immune response; memory; neuron differentiation; positive regulation of interleukin-4 production; mammary gland epithelial cell prol…	GO:0000122; GO:0001541; GO:0001892; GO:0002432; GO:0006355; GO:0006366; GO:0006953; GO:0006954; GO:0006955; GO:0007613; GO:0030182; GO:0032753; GO:0033598; GO:0034976; GO:0035711; GO:0042130; GO:0042742; GO:0043524; GO:0045408; GO:0045600; GO:0045669; GO:0045670; GO:0045893; GO:0045944; GO:0050729; GO:0050873; GO:0060644; GO:0060850; GO:0070059; GO:0070169; GO:0071222; GO:0071230; GO:0071347; GO:…	PTHR23334:SF21	CCAAT/ENHANCER-BINDING PROTEIN BETA	http://pantherdb.org/genes/gene.do?acc=HUMAN|HGNC=1834|UniProtKB=P17676
C5			2	2	n/a	n/a	n/a	n/a		.ANG., .CANCER., .CSP., .GPCR., .GPROT., .IMFR., .IMUR., .MAPK., .OP., .OPA., .RTK., .ST.	# 1674		C5	1212	486.5	5	93% (57/61)	complement C5	http://www.ncbi.nlm.nih.gov/gene/?term=727	727	15139				700467	188	188	P01031	P06684				F7GHV1	Sigma	SAB1303159	rb	pAb	hu	WB, IHC, FC	extracellular region; membrane attack complex; extracellular space; extracellular exosome	GO:0005576; GO:0005579; GO:0005615; GO:0070062	endopeptidase inhibitor activity; signaling receptor binding; chemokine activity	GO:0004866; GO:0005102; GO:0008009	activation of MAPK activity; in utero embryonic development; chemotaxis; inflammatory response; complement activation, alternative pathway; complement activation, classical pathway; cell surface receptor signaling pathway; G protein-coupled receptor signaling pathway; positive regulation of vascular endothelial growth factor production; negative regulation of macrophage chemotaxis; cytolysis; reg…	GO:0000187; GO:0001701; GO:0006935; GO:0006954; GO:0006957; GO:0006958; GO:0007166; GO:0007186; GO:0010575; GO:0010760; GO:0019835; GO:0030449; GO:0045766; GO:0090197	PTHR11412:SF83	COMPLEMENT C5	http://pantherdb.org/genes/gene.do?acc=HUMAN|HGNC=1331|UniProtKB=P01031
CA IX (CA9)			6	6	8	8	8	1		.DRR., .OP., .OT.	# 0896		CA9	151	321.5	1	14% (16/114)	carbonic anhydrase 9	http://www.ncbi.nlm.nih.gov/gene/?term=768	768	230099	313495	611933	100152792		35-58	50	Q16790	Q8VHB5	F7FL00	E2RAI4	F1SG01		Santa Cruz	sc-25599	rb	pAb		WB, IP, IHC, ELISA	nucleolus; plasma membrane; integral component of membrane; basolateral plasma membrane; microvillus membrane	GO:0005730; GO:0005886; GO:0016021; GO:0016323; GO:0031528	carbonate dehydratase activity; zinc ion binding	GO:0004089; GO:0008270	morphogenesis of an epithelium; bicarbonate transport; response to testosterone; response to drug; secretion; regulation of transcription from RNA polymerase II promoter in response to hypoxia	GO:0002009; GO:0015701; GO:0033574; GO:0042493; GO:0046903; GO:0061418	PTHR18952:SF18	CARBONIC ANHYDRASE 9	http://pantherdb.org/genes/gene.do?acc=HUMAN|HGNC=1383|UniProtKB=Q16790
CA125 (MUC16)			7	4	n/a	n/a	n/a	n/a	Tumor marker		# 1636		MUC16	152				mucin 16, cell surface associated	http://www.ncbi.nlm.nih.gov/gene/?term=94025	94025						2353	1519	Q8WXI7	Q9D1H1	D3ZM49	F1PDP1	I3L8D3		abcam	ab1107	ms	mAb	hu	WB, IHC-P, FC, ICC/IF	Golgi lumen; plasma membrane; integral component of membrane; extrinsic component of membrane; vesicle; extracellular exosome	GO:0005796; GO:0005886; GO:0016021; GO:0019898; GO:0031982; GO:0070062			stimulatory C-type lectin receptor signaling pathway; cell adhesion; O-glycan processing	GO:0002223; GO:0007155; GO:0016266	PTHR14672:SF0	MUCIN-16	http://pantherdb.org/genes/gene.do?acc=HUMAN|HGNC=15582|UniProtKB=Q8WXI7
Calcineurin B			2	2.1	4	4	4	4		.ALZ., .BCR., .CSP., .DEV., .DI., .IMUF., .MAPK., .OP., .RTK., .TCD., .TCR., .TMAT., .VEGFS., .WNT.	# 0302		PPP3R1	153	102	5	84% (115/137)	protein phosphatase 3 regulatory subunit B, alpha	http://www.ncbi.nlm.nih.gov/gene/?term=5534	5534	19058	29748	612559		100428682	19	19	P63098	Q63810	P63100			H9EN69	R&D	MAB1348	ms	mAb	hu, ms, rt	WB	nucleoplasm; cytosol; calcineurin complex; sarcolemma	GO:0005654; GO:0005829; GO:0005955; GO:0042383	calcium-dependent protein serine/threonine phosphatase activity; calcium ion binding; calmodulin binding; cyclosporin A binding; phosphatase binding; protein domain specific binding	GO:0004723; GO:0005509; GO:0005516; GO:0016018; GO:0019902; GO:0019904	Wnt signaling pathway, calcium modulating pathway; calcineurin-NFAT signaling cascade; Fc-epsilon receptor signaling pathway; positive regulation of transcription by RNA polymerase II	GO:0007223; GO:0033173; GO:0038095; GO:0045944	PTHR45942:SF3	CALCINEURIN SUBUNIT B TYPE 1	http://pantherdb.org/genes/gene.do?acc=HUMAN|HGNC=9317|UniProtKB=P63098	P00057
Calmodulin			4	4	n/a	n/a	n/a	n/a		.ALZ., .BCR., .cAMP., .CANCER., .CANPTHW., .CCP., .CCY., .CSP., .DI., .GLI., .GPCR., .GPROT., .IMUF., .INS., .OP., .RAS., .RTK., .SREME., .TCR.	# 0540		CALM2	154		5	100% (24/24)	calmodulin 2	http://www.ncbi.nlm.nih.gov/gene/?term=801, 805, 808	801, 805, 808	22627	29753			720156	17	17	P0DP24	P62259					abcam	ab75207	ms	mAb	hu		spindle pole; nucleus; cytoplasm; centrosome; spindle microtubule; plasma membrane; voltage-gated potassium channel complex; sarcomere; vesicle; protein-containing complex; calcium channel complex; myelin sheath; catalytic complex	GO:0000922; GO:0005634; GO:0005737; GO:0005813; GO:0005876; GO:0005886; GO:0008076; GO:0030017; GO:0031982; GO:0032991; GO:0034704; GO:0043209; GO:1902494	calcium ion binding; adenylate cyclase binding; adenylate cyclase activator activity; calcium channel inhibitor activity; protein kinase binding; protein domain specific binding; titin binding; N-terminal myristoylation domain binding; protein serine/threonine kinase activator activity; ion channel binding; protein phosphatase activator activity; disordered domain specific binding	GO:0005509; GO:0008179; GO:0010856; GO:0019855; GO:0019901; GO:0019904; GO:0031432; GO:0031997; GO:0043539; GO:0044325; GO:0072542; GO:0097718	G2/M transition of mitotic cell cycle; regulation of heart rate; detection of calcium ion; G protein-coupled receptor signaling pathway; positive regulation of peptidyl-threonine phosphorylation; negative regulation of peptidyl-threonine phosphorylation; regulation of release of sequestered calcium ion into cytosol by sarcoplasmic reticulum; regulation of cardiac muscle contraction by regulation …	GO:0000086; GO:0002027; GO:0005513; GO:0007186; GO:0010800; GO:0010801; GO:0010880; GO:0010881; GO:0021762; GO:0031954; GO:0032465; GO:0032516; GO:0035307; GO:0043388; GO:0051343; GO:0051592; GO:0055117; GO:0060315; GO:0060316; GO:0071902; GO:0075206; GO:1901844	PTHR23050:SF322	CALMODULIN-2	http://pantherdb.org/genes/gene.do?acc=HUMAN|HGNC=1445|UniProtKB=P0DP24	P00053; P00028; P00010; P00026
Calnexin			1	1	1.1	8	1	8	Translational control / RNA regulation		# 0510		CANX	155	1343.5	4	49% (103/211)	calnexin	http://www.ncbi.nlm.nih.gov/gene/?term=821	821	12330	29144	403908	100519184	704794	90	68	P27824	P35564	P35565	J9PAB2	F1S441	H9ES13	Transduction Laboratories	C45520 (neu BD#610524)	ms	mAb	hu	WB	endoplasmic reticulum; endoplasmic reticulum lumen; endoplasmic reticulum membrane; smooth endoplasmic reticulum; rough endoplasmic reticulum; ribosome; membrane; axon; dendrite cytoplasm; melanosome; neuronal cell body; dendritic spine; myelin sheath; Mitochondria-associated ER Membrane; endoplasmic reticulum quality control compartment; extracellular exosome; integral component of lumenal side …	GO:0005783; GO:0005788; GO:0005789; GO:0005790; GO:0005791; GO:0005840; GO:0016020; GO:0030424; GO:0032839; GO:0042470; GO:0043025; GO:0043197; GO:0043209; GO:0044233; GO:0044322; GO:0070062; GO:0071556; GO:0098978; GO:0099055; GO:0099059	RNA binding; calcium ion binding; carbohydrate binding; apolipoprotein binding; ionotropic glutamate receptor binding; unfolded protein binding	GO:0003723; GO:0005509; GO:0030246; GO:0034185; GO:0035255; GO:0051082	antigen processing and presentation of peptide antigen via MHC class I; protein folding; aging; protein secretion; antigen processing and presentation of exogenous peptide antigen via MHC class II; protein folding in endoplasmic reticulum; synaptic vesicle endocytosis; chaperone-mediated protein folding; interleukin-27-mediated signaling pathway; interleukin-35-mediated signaling pathway; clathri…	GO:0002474; GO:0006457; GO:0007568; GO:0009306; GO:0019886; GO:0034975; GO:0048488; GO:0061077; GO:0070106; GO:0070757; GO:0072583	PTHR11073:SF11	CALNEXIN	http://pantherdb.org/genes/gene.do?acc=HUMAN|HGNC=1473|UniProtKB=P27824
Calreticulin			1	1	1	1	1	1	Translational control / RNA regulation	.APO., .CCP., .CCY., .CD., .CP., .CSP., .DRR., .IMUF., .NFKB., .OP., .OT., .TRASR.	# 0429		CALR	156	465.5	1	13% (29/229)	calreticulin	http://www.ncbi.nlm.nih.gov/gene/?term=811	811	12317	64202	476694	100381266		55	48	P27797	P14211	P18418	F6UYJ9	P28491	F7FMQ2	Cell Signaling	2891	rb		hu, ms, rt, mk	WB	acrosomal vesicle; extracellular region; extracellular space; intracellular; nucleus; nuclear envelope; cytoplasm; endoplasmic reticulum; endoplasmic reticulum lumen; smooth endoplasmic reticulum; Golgi apparatus; cytosol; polysome; focal adhesion; external side of plasma membrane; cell surface; membrane; phagocytic vesicle membrane; sarcoplasmic reticulum lumen; endoplasmic reticulum-Golgi inter…	GO:0001669; GO:0005576; GO:0005615; GO:0005622; GO:0005634; GO:0005635; GO:0005737; GO:0005783; GO:0005788; GO:0005790; GO:0005794; GO:0005829; GO:0005844; GO:0005925; GO:0009897; GO:0009986; GO:0016020; GO:0030670; GO:0033018; GO:0033116; GO:0042824; GO:0044322; GO:0048471; GO:0062023; GO:0070062; GO:0071556; GO:0071682	complement component C1q binding; DNA binding; RNA binding; mRNA binding; integrin binding; iron ion binding; calcium ion binding; zinc ion binding; carbohydrate binding; ubiquitin protein ligase binding; peptide binding; hormone binding; protein binding involved in protein folding; androgen receptor binding; unfolded protein binding; chaperone binding	GO:0001849; GO:0003677; GO:0003723; GO:0003729; GO:0005178; GO:0005506; GO:0005509; GO:0008270; GO:0030246; GO:0031625; GO:0042277; GO:0042562; GO:0044183; GO:0050681; GO:0051082; GO:0051087	negative regulation of transcription by RNA polymerase II; antigen processing and presentation of peptide antigen via MHC class I; antigen processing and presentation of exogenous peptide antigen via MHC class I, TAP-dependent; peptide antigen assembly with MHC class I protein complex; regulation of transcription, DNA-templated; protein folding; protein export from nucleus; cellular calcium ion h…	GO:0000122; GO:0002474; GO:0002479; GO:0002502; GO:0006355; GO:0006457; GO:0006611; GO:0006874; GO:0006898; GO:0007283; GO:0008284; GO:0010595; GO:0010628; GO:0017148; GO:0022417; GO:0030866; GO:0032355; GO:0033144; GO:0033574; GO:0034504; GO:0034975; GO:0036500; GO:0040020; GO:0042493; GO:0042921; GO:0042981; GO:0045665; GO:0045787; GO:0045892; GO:0048387; GO:0050766; GO:0050821; GO:0051208; GO:…	PTHR11073:SF16	CALRETICULIN	http://pantherdb.org/genes/gene.do?acc=HUMAN|HGNC=1455|UniProtKB=P27797
Calretinin			4	1	n/a	n/a	n/a	n/a	Translational control / RNA regulation		# 0505		CALB2	157	1358.5	5	62% (10/16)	calbindin 2	http://www.ncbi.nlm.nih.gov/gene/?term=794	794	12308	117059	610586	100127479		29	32	P22676	Q08331	P47728	F1PRR1	F1S3E7	F6VJL6	Transduction Laboratories	C69520 (BD # 610908)	ms	mAb	hu, ms	WB	nucleus; cytosol; gap junction; dendrite; neuron projection; synapse; synaptic membrane; parallel fiber to Purkinje cell synapse; presynapse	GO:0005634; GO:0005829; GO:0005921; GO:0030425; GO:0043005; GO:0045202; GO:0097060; GO:0098688; GO:0098793	calcium ion binding; calcium ion binding involved in regulation of presynaptic cytosolic calcium ion concentration	GO:0005509; GO:0099534	regulation of cytosolic calcium ion concentration; regulation of presynaptic cytosolic calcium ion concentration; regulation of long-term synaptic potentiation	GO:0051480; GO:0099509; GO:1900271	PTHR19972:SF4	CALRETININ	http://pantherdb.org/genes/gene.do?acc=HUMAN|HGNC=1435|UniProtKB=P22676
CaMK IV			7	4	n/a	n/a	n/a	n/a	Calcium signaling	.cAMP., .CANCER., .CCKR., .CSP., .GLI., .GPCR., .IMFR., .IMUR., .OP., .OPA., .OT., .ST., .TRASR.	# 0506		CAMK4	158		5	100% (32/32)	calcium/calmodulin dependent protein kinase IV	http://www.ncbi.nlm.nih.gov/gene/?term=814	814	12326	25050	100684140		712322	60	52	Q16566	Q8BGR3	P13234	E2QWL2	I3L9A5	H9ER84	Transduction Laboratories	C28420 (neu: BD #610275)	ms	mAb	hu, ms, rt	WB, IHC	fibrillar center; nucleus; nucleoplasm; cytoplasm; cytosol; extracellular exosome; postsynapse; glutamatergic synapse	GO:0001650; GO:0005634; GO:0005654; GO:0005737; GO:0005829; GO:0070062; GO:0098794; GO:0098978	calmodulin-dependent protein kinase activity; calmodulin binding; ATP binding; calcium-dependent protein serine/threonine kinase activity	GO:0004683; GO:0005516; GO:0005524; GO:0009931	adaptive immune response; protein phosphorylation; inflammatory response; signal transduction; long-term memory; peptidyl-serine phosphorylation; regulation of T cell differentiation in thymus; intracellular signal transduction; myeloid dendritic cell differentiation; regulation of osteoclast differentiation; positive regulation of transcription, DNA-templated; protein autophosphorylation	GO:0002250; GO:0006468; GO:0006954; GO:0007165; GO:0007616; GO:0018105; GO:0033081; GO:0035556; GO:0043011; GO:0045670; GO:0045893; GO:0046777	PTHR24349:SF293	CALCIUM/CALMODULIN-DEPENDENT PROTEIN KINASE TYPE IV	http://pantherdb.org/genes/gene.do?acc=HUMAN|HGNC=1464|UniProtKB=Q16566	P06959
CaMKII (pan)			2	2	n/a	n/a	n/a	n/a		.cAMP., .CANCER., .CANPTHW., .CSP., .DEV., .EGFR., .GLI., .GPCR., .HIF., .IMUF., .INFG., .INFM., .MAPK., .OP., .RTK., .SREME., .WNT.	# 2186		CAMK2G	1317	423	1	12% (1/8)	calcium/calmodulin dependent protein kinase II gamma	http://www.ncbi.nlm.nih.gov/gene/?term=818	818			NA, NA, NA, 489050	NA, NA, NA, 397394		50, 60	54, 56, 63, 73	Q9UQM7 , Q13554 , Q13557 , Q13555			NA, NA, NA, E2RG57	NA, NA, NA, Q7JFN4		Cell Signaling	3362	rb	pAb	hu, ms, rt, mk	WB, IP	nucleoplasm; cytoplasm; cytosol; plasma membrane; membrane; endocytic vesicle membrane; sarcoplasmic reticulum membrane; neuron projection	GO:0005654; GO:0005737; GO:0005829; GO:0005886; GO:0016020; GO:0030666; GO:0033017; GO:0043005	protein serine/threonine kinase activity; calmodulin-dependent protein kinase activity; calcium-dependent protein serine/threonine phosphatase activity; Ras guanyl-nucleotide exchange factor activity; calmodulin binding; ATP binding; identical protein binding; protein homodimerization activity	GO:0004674; GO:0004683; GO:0004723; GO:0005088; GO:0005516; GO:0005524; GO:0042802; GO:0042803	MAPK cascade; nervous system development; regulation of skeletal muscle adaptation; insulin secretion; cell differentiation; protein complex oligomerization; regulation of calcium ion transport; interferon-gamma-mediated signaling pathway	GO:0000165; GO:0007399; GO:0014733; GO:0030073; GO:0030154; GO:0051259; GO:0051924; GO:0060333	PTHR24347:SF398	CALCIUM/CALMODULIN-DEPENDENT PROTEIN KINASE TYPE II SUBUNIT GAMMA	http://pantherdb.org/genes/gene.do?acc=HUMAN|HGNC=1463|UniProtKB=Q13555	P00037; P00031
Canceroembryogenic antigen (CEA)			4	4	n/a	n/a	n/a	n/a	Cytoskeletal regulation / Adhesion	.APO., .CD., .CSP., .IMUR., .LMIG., .OP.	# 0481		CEACAM5	159	157	5	75% (43/57)	carcinoembryonic antigen related cell adhesion molecule 5	http://www.ncbi.nlm.nih.gov/gene/?term=1048	1048	26365	81613	484473			180-200	77	P06731	Q925P3	Q9JHL7	A1YV64	F1RMX1	F6YVW1	Dianova	DIA 800	ms	mAb	hu	WB, IHC-P	extracellular region; plasma membrane; integral component of plasma membrane; cell surface; basolateral plasma membrane; apical plasma membrane; anchored component of membrane; extracellular exosome; integral component of external side of plasma membrane	GO:0005576; GO:0005886; GO:0005887; GO:0009986; GO:0016323; GO:0016324; GO:0031225; GO:0070062; GO:0071575	GPI anchor binding; identical protein binding; protein homodimerization activity	GO:0034235; GO:0042802; GO:0042803	apoptotic process; homophilic cell adhesion via plasma membrane adhesion molecules; heterophilic cell-cell adhesion via plasma membrane cell adhesion molecules; negative regulation of myotube differentiation; homotypic cell-cell adhesion; negative regulation of apoptotic process; leukocyte migration; negative regulation of anoikis	GO:0006915; GO:0007156; GO:0007157; GO:0010832; GO:0034109; GO:0043066; GO:0050900; GO:2000811	PTHR44337:SF11	CARCINOEMBRYONIC ANTIGEN-RELATED CELL ADHESION MOLECULE 5	http://pantherdb.org/genes/gene.do?acc=HUMAN|HGNC=1817|UniProtKB=P06731
CAPG			4	4	n/a	n/a	n/a	n/a		.CD., .CSP., .FAS.	# 1643		CAPG	1213		5	100% (8/8)	capping actin protein, gelsolin like	http://www.ncbi.nlm.nih.gov/gene/?term=822	822	12332	297339	483082	100519653		38	38	P40121	Q99LB4	Q6AYC4	E2R413	F1SVB0		Sigma	SAB1403632-100UG	ms	mAb	hu	WB	nucleus; nucleoplasm; nucleolus; cytoplasm; centriole; F-actin capping protein complex; melanosome; extracellular exosome; mitotic spindle; Flemming body	GO:0005634; GO:0005654; GO:0005730; GO:0005737; GO:0005814; GO:0008290; GO:0042470; GO:0070062; GO:0072686; GO:0090543	protein domain specific binding; protein-containing complex binding; cadherin binding; actin filament binding	GO:0019904; GO:0044877; GO:0045296; GO:0051015	barbed-end actin filament capping; protein-containing complex assembly	GO:0051016; GO:0065003	PTHR11977:SF13	MACROPHAGE-CAPPING PROTEIN	http://pantherdb.org/genes/gene.do?acc=HUMAN|HGNC=1474|UniProtKB=P40121	P00020
Caseinkinase 1 alpha			1	1	1	8	4	4	Wnt / hedgehog signaling	.BRC., .CANCER., .CCKR., .CCP., .CCY., .CP., .CSP., .DEV., .DI., .HHSP., .OP., .OPA., .PARK., .ST., .WNT.	TK # 035		CSNK1A1	162	254	1	30% (76/257)	casein kinase 1 alpha 1	http://www.ncbi.nlm.nih.gov/gene/?term=1452	1452	93687	113927	479331		710775	34	39	P48729	Q8BK63		F1PUU0		H9ENA3	Cell Signaling	2655	rb		hu, ms, (rt, ch, xe)	WB	condensed chromosome kinetochore; nucleus; cytoplasm; centrosome; cytosol; cilium; membrane; nuclear speck; beta-catenin destruction complex; ciliary basal body; ribonucleoprotein complex	GO:0000777; GO:0005634; GO:0005737; GO:0005813; GO:0005829; GO:0005929; GO:0016020; GO:0016607; GO:0030877; GO:0036064; GO:1990904	protein kinase activity; protein serine/threonine kinase activity; ATP binding; kinase activity	GO:0004672; GO:0004674; GO:0005524; GO:0016301	cell morphogenesis; protein phosphorylation; Golgi organization; cell cycle; signal transduction; cell surface receptor signaling pathway; Wnt signaling pathway; peptidyl-serine phosphorylation; peptidyl-threonine phosphorylation; positive regulation of proteasomal ubiquitin-dependent protein catabolic process; intermediate filament cytoskeleton organization; cell division; negative regulation of…	GO:0000902; GO:0006468; GO:0007030; GO:0007049; GO:0007165; GO:0007166; GO:0016055; GO:0018105; GO:0018107; GO:0032436; GO:0045104; GO:0051301; GO:0090090; GO:1904424; GO:1904885; GO:1904886	PTHR11909:SF84	CASEIN KINASE I ISOFORM ALPHA	http://pantherdb.org/genes/gene.do?acc=HUMAN|HGNC=2451|UniProtKB=P48729	P00049; P06959; P00025; P00057
Caseinkinase 1 delta			2	1	2	7	3	3	Wnt / hedgehog signaling	.CCKR., .CCP., .CCY., .CSP., .DEV., .DI., .HHSP., .HIPPO., .OP., .OPA., .PARK., .ST., .WNT.	# 0719		CSNK1D	163	2706	1	17% (55/324)	casein kinase 1 delta	http://www.ncbi.nlm.nih.gov/gene/?term=1453	1453	104318	64462	475928		719479	47	47	P48730	Q9DC28	Q06486	F1Q128	I3LVF4	H9EP06	abcam	ab85320	ms	mAb	hu, ms, rt	WB	Golgi membrane; nucleus; nucleoplasm; cytoplasm; Golgi apparatus; centrosome; spindle; cytosol; spindle microtubule; plasma membrane; endoplasmic reticulum-Golgi intermediate compartment membrane; neuron projection; perinuclear region of cytoplasm	GO:0000139; GO:0005634; GO:0005654; GO:0005737; GO:0005794; GO:0005813; GO:0005819; GO:0005829; GO:0005876; GO:0005886; GO:0033116; GO:0043005; GO:0048471	protein kinase activity; protein serine/threonine kinase activity; ATP binding; peptide binding; cadherin binding; tau-protein kinase activity	GO:0004672; GO:0004674; GO:0005524; GO:0042277; GO:0045296; GO:0050321	G2/M transition of mitotic cell cycle; positive regulation of protein phosphorylation; protein phosphorylation; microtubule nucleation; Golgi organization; regulation of G2/M transition of mitotic cell cycle; Wnt signaling pathway; peptidyl-serine phosphorylation; peptidyl-threonine phosphorylation; positive regulation of proteasomal ubiquitin-dependent protein catabolic process; circadian regula…	GO:0000086; GO:0001934; GO:0006468; GO:0007020; GO:0007030; GO:0010389; GO:0016055; GO:0018105; GO:0018107; GO:0032436; GO:0032922; GO:0034067; GO:0042752; GO:0048208; GO:0051225; GO:0061512; GO:0071539; GO:0090263; GO:0097711; GO:1905426; GO:1905515; GO:1990090; GO:2000052	PTHR11909:SF182	CASEIN KINASE I ISOFORM DELTA	http://pantherdb.org/genes/gene.do?acc=HUMAN|HGNC=2452|UniProtKB=P48730	P00049; P06959; P00015; P00057
Caseinkinase 1 epsilon			1	1	6	2.1	8.1	8.1	Wnt / hedgehog signaling	.CCKR., .CCP., .CCY., .CD., .CSP., .DEV., .DI., .DREP., .FOXO., .HHSP., .HIPPO., .OP., .OPA., .PARK., .ST., .WNT.	# 0736		CSNK1E	164	106	5	56% (103/185)	casein kinase 1 epsilon	http://www.ncbi.nlm.nih.gov/gene/?term=1454	1454	27373	58822	474510	100523244	700565	45	47	P49674	Q9JMK2	Q9JJ76	E2RA09	F1SKP7	F6R2T7	Nanotools	0172-100	ms	mAb	hu, ms, rt, dg	WB, ELISA	nucleus; nucleoplasm; cytoplasm; cytosol	GO:0005634; GO:0005654; GO:0005737; GO:0005829	RNA binding; protein kinase activity; protein serine/threonine kinase activity; ATP binding	GO:0003723; GO:0004672; GO:0004674; GO:0005524	G2/M transition of mitotic cell cycle; DNA repair; protein phosphorylation; endocytosis; signal transduction; regulation of G2/M transition of mitotic cell cycle; peptidyl-serine phosphorylation; peptidyl-threonine phosphorylation; negative regulation of protein binding; positive regulation of proteasomal ubiquitin-dependent protein catabolic process; circadian regulation of gene expression; regu…	GO:0000086; GO:0006281; GO:0006468; GO:0006897; GO:0007165; GO:0010389; GO:0018105; GO:0018107; GO:0032091; GO:0032436; GO:0032922; GO:0042752; GO:0060070; GO:0090263; GO:0097711; GO:1903827; GO:1905426; GO:2000052	PTHR11909:SF18	CASEIN KINASE I ISOFORM EPSILON	http://pantherdb.org/genes/gene.do?acc=HUMAN|HGNC=2453|UniProtKB=P49674	P00049; P06959; P00015; P00025; P00057
Caseinkinase 1 epsilon			2	6	2	2	2.1	2.1	Wnt / hedgehog signaling	.CCKR., .CCP., .CCY., .CD., .CSP., .DEV., .DI., .DREP., .FOXO., .HHSP., .HIPPO., .OP., .OPA., .PARK., .ST., .WNT.	# 0340		CSNK1E	164	242	2	24% (58/245)	casein kinase 1 epsilon	http://www.ncbi.nlm.nih.gov/gene/?term=1454	1454	27373	58822	474510	100523244	700565	47	47	P49674	Q9JMK2	Q9JJ76	E2RA09	F1SKP7	F6R2T7	Invitrogen	487600	rb		hu, ms, rt	WB	nucleus; nucleoplasm; cytoplasm; cytosol	GO:0005634; GO:0005654; GO:0005737; GO:0005829	RNA binding; protein kinase activity; protein serine/threonine kinase activity; ATP binding	GO:0003723; GO:0004672; GO:0004674; GO:0005524	G2/M transition of mitotic cell cycle; DNA repair; protein phosphorylation; endocytosis; signal transduction; regulation of G2/M transition of mitotic cell cycle; peptidyl-serine phosphorylation; peptidyl-threonine phosphorylation; negative regulation of protein binding; positive regulation of proteasomal ubiquitin-dependent protein catabolic process; circadian regulation of gene expression; regu…	GO:0000086; GO:0006281; GO:0006468; GO:0006897; GO:0007165; GO:0010389; GO:0018105; GO:0018107; GO:0032091; GO:0032436; GO:0032922; GO:0042752; GO:0060070; GO:0090263; GO:0097711; GO:1903827; GO:1905426; GO:2000052	PTHR11909:SF18	CASEIN KINASE I ISOFORM EPSILON	http://pantherdb.org/genes/gene.do?acc=HUMAN|HGNC=2453|UniProtKB=P49674	P00049; P06959; P00015; P00025; P00057
Caseinkinase 2 alpha			1	2	1.1	8	2	2	Wnt / hedgehog signaling	.APH., .APO., .CADH., .CCP., .CCY., .CD., .CP., .CSP., .DEV., .DI., .IMUF., .NFKB., .OP., .OPA., .P53S., .PARK., .ST., .WNT.	# 2163	TK # 034	CSNK2A1	165	116	1	22% (60/268)	casein kinase 2 alpha 1	http://www.ncbi.nlm.nih.gov/gene/?term=1457	1457	12995	116549	477185	100517435	714841	42	45	P68400	Q60737	P19139	E2RHZ1	F2Z5I5	F7CKT2	Cell Signaling	2656	rb		hu, ms	WB	nucleus; nucleoplasm; cytosol; plasma membrane; protein kinase CK2 complex; Sin3 complex; NuRD complex	GO:0005634; GO:0005654; GO:0005829; GO:0005886; GO:0005956; GO:0016580; GO:0016581	protein serine/threonine kinase activity; ATP binding; kinase activity; identical protein binding; protein N-terminus binding; Hsp90 protein binding	GO:0004674; GO:0005524; GO:0016301; GO:0042802; GO:0047485; GO:0051879	protein phosphorylation; apoptotic process; cell cycle; signal transduction; positive regulation of cell proliferation; Wnt signaling pathway; peptidyl-serine phosphorylation; peptidyl-threonine phosphorylation; positive regulation of Wnt signaling pathway; positive regulation of cell growth; negative regulation of cysteine-type endopeptidase activity involved in apoptotic process; positive regul…	GO:0006468; GO:0006915; GO:0007049; GO:0007165; GO:0008284; GO:0016055; GO:0018105; GO:0018107; GO:0030177; GO:0030307; GO:0043154; GO:0045732; GO:0048511; GO:0061077; GO:1901796; GO:1905818; GO:2000059; GO:2001234	PTHR24054:SF16	CASEIN KINASE II SUBUNIT ALPHA-RELATED	http://pantherdb.org/genes/gene.do?acc=HUMAN|HGNC=2457|UniProtKB=P68400	P00012; P00049; P00057
CASK			2	1	1	1	2	2	Neuronal signaling	.CSP., .DI., .IMUF., .INFM., .OP., .PARK.	# 0507		CASK	166	188	5	67% (96/144)	calcium/calmodulin dependent serine protein kinase	http://www.ncbi.nlm.nih.gov/gene/?term=8573	8573	12361	29647	480887		707428	120	105	O14936	O70589	D4A8M2	J9NZ27	K7GSB2	A0A1D5QVF6	Transduction Laboratories	C63120 (neu: BD #610782)	ms	mAb	hu, rt, ms, dg, fr	WB	basement membrane; nuclear lamina; nucleolus; cytoplasm; cytosol; plasma membrane; cell-cell junction; focal adhesion; actin cytoskeleton; basolateral plasma membrane; nuclear matrix; vesicle; presynaptic membrane; ciliary membrane; Schaffer collateral - CA1 synapse	GO:0005604; GO:0005652; GO:0005730; GO:0005737; GO:0005829; GO:0005886; GO:0005911; GO:0005925; GO:0015629; GO:0016323; GO:0016363; GO:0031982; GO:0042734; GO:0060170; GO:0098685	guanylate kinase activity; protein serine/threonine kinase activity; calmodulin binding; ATP binding; neurexin family protein binding	GO:0004385; GO:0004674; GO:0005516; GO:0005524; GO:0042043	negative regulation of cell-matrix adhesion; cell adhesion; neurotransmitter secretion; negative regulation of keratinocyte proliferation; positive regulation of transcription by RNA polymerase II; negative regulation of wound healing; calcium ion import; positive regulation of calcium ion import; negative regulation of cellular response to growth factor stimulus; regulation of synaptic vesicle e…	GO:0001953; GO:0007155; GO:0007269; GO:0010839; GO:0045944; GO:0061045; GO:0070509; GO:0090280; GO:0090288; GO:2000300	PTHR23122:SF40	PERIPHERAL PLASMA MEMBRANE PROTEIN CASK	http://pantherdb.org/genes/gene.do?acc=HUMAN|HGNC=1497|UniProtKB=O14936	P00049; P00031
Caspase 1			2	4	n/a	n/a	n/a	n/a	Apoptosis	.APO., .CD., .CSP., .IMUF., .INFM., .NFKB., .OPA., .ST.	# 1628		CASP1	167	66	5	90% (101/112)	caspase 1	http://www.ncbi.nlm.nih.gov/gene/?term=834	834	12362	25166	403724			45	45	P29466	P29452	F1LQZ4		I3LIL3	F7A0D0	GeneTex	GTX62815	rb	mAb	hu, ms, rt	WB, IHC-P, ICC/IF	cytoplasm; cytosol; protein-containing complex; IPAF inflammasome complex; NLRP1 inflammasome complex; NLRP3 inflammasome complex; AIM2 inflammasome complex; protease inhibitor complex	GO:0005737; GO:0005829; GO:0032991; GO:0072557; GO:0072558; GO:0072559; GO:0097169; GO:0097179	endopeptidase activity; cysteine-type endopeptidase activity; cysteine-type endopeptidase activator activity involved in apoptotic process; kinase binding; identical protein binding; CARD domain binding; cysteine-type endopeptidase activity involved in apoptotic process; cysteine-type endopeptidase activity involved in apoptotic signaling pathway	GO:0004175; GO:0004197; GO:0008656; GO:0019900; GO:0042802; GO:0050700; GO:0097153; GO:0097199	proteolysis; apoptotic process; activation of cysteine-type endopeptidase activity involved in apoptotic process; signal transduction; protein autoprocessing; cytokine-mediated signaling pathway; regulation of apoptotic process; positive regulation of I-kappaB kinase/NF-kappaB signaling; positive regulation of cysteine-type endopeptidase activity involved in apoptotic process; positive regulation…	GO:0006508; GO:0006915; GO:0006919; GO:0007165; GO:0016540; GO:0019221; GO:0042981; GO:0043123; GO:0043280; GO:0050718; GO:0071222; GO:0071260; GO:0071310; GO:0071345; GO:0071346; GO:0097194; GO:1903265	PTHR10454:SF216	CASPASE-1	http://pantherdb.org/genes/gene.do?acc=HUMAN|HGNC=1499|UniProtKB=P29466
Caspase 10			2	7	4	4	4	4	Apoptosis	.APO., .CD., .CSP., .DI., .FAS., .HEPB., .IMUF., .NFKB., .OP., .OPA., .ST., .TNF.	# 0452		CASP10	168	330.5	5	56% (121/217)	caspase 10	http://www.ncbi.nlm.nih.gov/gene/?term=843	843			488472			59	59	Q92851	n.a.		E2RB07	I3LRE7	F7C541	Epitomics	1035-1	rb	mAb	hu	WB, IP, IHC	cytoplasm; cytosol; CD95 death-inducing signaling complex; ripoptosome	GO:0005737; GO:0005829; GO:0031265; GO:0097342	cysteine-type endopeptidase activity; ubiquitin protein ligase binding; death effector domain binding; cysteine-type endopeptidase activity involved in apoptotic process; cysteine-type endopeptidase activity involved in apoptotic signaling pathway	GO:0004197; GO:0031625; GO:0035877; GO:0097153; GO:0097199	apoptotic process; activation of cysteine-type endopeptidase activity involved in apoptotic process; cell surface receptor signaling pathway; regulation of apoptotic process; positive regulation of I-kappaB kinase/NF-kappaB signaling; apoptotic signaling pathway; execution phase of apoptosis	GO:0006915; GO:0006919; GO:0007166; GO:0042981; GO:0043123; GO:0097190; GO:0097194	PTHR10454:SF26	CASPASE-10	http://pantherdb.org/genes/gene.do?acc=HUMAN|HGNC=1500|UniProtKB=Q92851	P00006; P00020
Caspase 2			7	2	7	7	7	7	Apoptosis	.APO., .CD., .CSP., .P53S.	# 1615		CASP2	169	212.5	5	96% (134/140)	caspase 2	http://www.ncbi.nlm.nih.gov/gene/?term=835	835	12366	64314	482737		704339	31	51	P42575	P29594	P55215	F1PI14	F1SRV6	G7MN58	abcam	ab2251	rb	pAb	hu, ms, rt	WB, IHC-Fr, ICC-IF, IHC-P, IP	nucleus; cytoplasm; mitochondrion; cytosol; membrane	GO:0005634; GO:0005737; GO:0005739; GO:0005829; GO:0016020	cysteine-type endopeptidase activity; enzyme binding; protein domain specific binding; identical protein binding; cysteine-type endopeptidase activity involved in apoptotic process; cysteine-type endopeptidase activity involved in execution phase of apoptosis	GO:0004197; GO:0019899; GO:0019904; GO:0042802; GO:0097153; GO:0097200	luteolysis; neural retina development; apoptotic process; DNA damage response, signal transduction by p53 class mediator resulting in cell cycle arrest; brain development; aging; intrinsic apoptotic signaling pathway in response to DNA damage; protein processing; ectopic germ cell programmed cell death; regulation of apoptotic process; positive regulation of apoptotic process; negative regulation…	GO:0001554; GO:0003407; GO:0006915; GO:0006977; GO:0007420; GO:0007568; GO:0008630; GO:0016485; GO:0035234; GO:0042981; GO:0043065; GO:0043066; GO:0043525; GO:0071260; GO:0097190; GO:0097192; GO:0097194; GO:2001235	PTHR10454:SF151	CASPASE-2	http://pantherdb.org/genes/gene.do?acc=HUMAN|HGNC=1503|UniProtKB=P42575
Caspase 3			1	1	1	1	1	1	Apoptosis	.ALZ., .APO., .BCR., .CANCER., .CANPTHW., .CCKR., .CD., .CRC., .CSP., .DDR., .DEV., .DI., .FAS., .HEPB., .HIF., .HIPPO., .HUNT., .IMUF., .INFM., .MAPK., .OP., .OPA., .OXS., .P53S., .RTK., .SCLC., .SREME., .TNF.	# 1996	# 0766	CASP3	170	1193	1	26% (131/511)	caspase 3	http://www.ncbi.nlm.nih.gov/gene/?term=836	836	12367	25402	403567			17, 19, 35	32	P42574	P70677	P55213	Q8MKI5	F1RSZ5	F7FL02	Cell Signaling	9662	rb		hu, ms, rt, mk	WB, IHC-P	nucleus; nucleoplasm; cytoplasm; cytosol; death-inducing signaling complex; neuronal cell body; membrane raft	GO:0005634; GO:0005654; GO:0005737; GO:0005829; GO:0031264; GO:0043025; GO:0045121	protease binding; aspartic-type endopeptidase activity; cysteine-type endopeptidase activity; cyclin-dependent protein serine/threonine kinase inhibitor activity; death receptor binding; peptidase activity; cysteine-type endopeptidase activator activity involved in apoptotic process; phospholipase A2 activator activity; protein-containing complex binding; cysteine-type endopeptidase activity invo…	GO:0002020; GO:0004190; GO:0004197; GO:0004861; GO:0005123; GO:0008233; GO:0008656; GO:0016005; GO:0044877; GO:0097153; GO:0097199; GO:0097200	luteolysis; response to hypoxia; B cell homeostasis; apoptotic DNA fragmentation; proteolysis; apoptotic process; cellular response to DNA damage stimulus; axonal fasciculation; heart development; sensory perception of sound; learning or memory; intrinsic apoptotic signaling pathway in response to osmotic stress; response to UV; response to glucose; response to X-ray; regulation of macroautophagy…	GO:0001554; GO:0001666; GO:0001782; GO:0006309; GO:0006508; GO:0006915; GO:0006974; GO:0007413; GO:0007507; GO:0007605; GO:0007611; GO:0008627; GO:0009411; GO:0009749; GO:0010165; GO:0016241; GO:0016485; GO:0019221; GO:0021766; GO:0030182; GO:0030216; GO:0030218; GO:0030220; GO:0030889; GO:0031647; GO:0032025; GO:0032355; GO:0032496; GO:0034349; GO:0034612; GO:0035094; GO:0035329; GO:0042060; GO:…	PTHR10454:SF198	CASPASE-3	http://pantherdb.org/genes/gene.do?acc=HUMAN|HGNC=1504|UniProtKB=P42574	P00006; P06959; P00029; P00020
Caspase 3 - cleaved	Asp175		4	4	4	4	4	4	Apoptosis	.ALZ., .APO., .BCR., .CANCER., .CANPTHW., .CCKR., .CD., .CRC., .CSP., .DDR., .DEV., .DI., .FAS., .HEPB., .HIF., .HIPPO., .HUNT., .IMUF., .INFM., .MAPK., .OP., .OPA., .OXS., .P53S., .RTK., .SCLC., .SREME., .TNF.	# 1222		CASP3	171	59.5	5	98% (230/234)	caspase 3	http://www.ncbi.nlm.nih.gov/gene/?term=836	836	12367	25402	403567			17, 19	32	P42574	P70677	P55213	Q8MKI5	F1RSZ5	F7FL02	Cell Signaling	9661	rb	pAb	hu, ms, rt, mk, bo	WB, IHC-P, IHC-F, IF-IC, FC	nucleus; nucleoplasm; cytoplasm; cytosol; death-inducing signaling complex; neuronal cell body; membrane raft	GO:0005634; GO:0005654; GO:0005737; GO:0005829; GO:0031264; GO:0043025; GO:0045121	protease binding; aspartic-type endopeptidase activity; cysteine-type endopeptidase activity; cyclin-dependent protein serine/threonine kinase inhibitor activity; death receptor binding; peptidase activity; cysteine-type endopeptidase activator activity involved in apoptotic process; phospholipase A2 activator activity; protein-containing complex binding; cysteine-type endopeptidase activity invo…	GO:0002020; GO:0004190; GO:0004197; GO:0004861; GO:0005123; GO:0008233; GO:0008656; GO:0016005; GO:0044877; GO:0097153; GO:0097199; GO:0097200	luteolysis; response to hypoxia; B cell homeostasis; apoptotic DNA fragmentation; proteolysis; apoptotic process; cellular response to DNA damage stimulus; axonal fasciculation; heart development; sensory perception of sound; learning or memory; intrinsic apoptotic signaling pathway in response to osmotic stress; response to UV; response to glucose; response to X-ray; regulation of macroautophagy…	GO:0001554; GO:0001666; GO:0001782; GO:0006309; GO:0006508; GO:0006915; GO:0006974; GO:0007413; GO:0007507; GO:0007605; GO:0007611; GO:0008627; GO:0009411; GO:0009749; GO:0010165; GO:0016241; GO:0016485; GO:0019221; GO:0021766; GO:0030182; GO:0030216; GO:0030218; GO:0030220; GO:0030889; GO:0031647; GO:0032025; GO:0032355; GO:0032496; GO:0034349; GO:0034612; GO:0035094; GO:0035329; GO:0042060; GO:…	PTHR10454:SF198	CASPASE-3	http://pantherdb.org/genes/gene.do?acc=HUMAN|HGNC=1504|UniProtKB=P42574	P00006; P06959; P00029; P00020
Caspase 5			1	4	4	4	4	4	Apoptosis	.APO., .CD., .CSP.	# 0233		CASP5	172	179.5	5	67% (125/187)	caspase 5	http://www.ncbi.nlm.nih.gov/gene/?term=838	838	12363			100522887		47	50	P51878	P70343	E9PSM0	F1PDN5	F1SV36	A0A1D5Q3B3	Epitomics	1764-1	rb	mAb	hu, ms, rt	WB, IHC-P	cytoplasm; NLRP1 inflammasome complex	GO:0005737; GO:0072558	cysteine-type endopeptidase activity; cysteine-type peptidase activity; cysteine-type endopeptidase activity involved in apoptotic signaling pathway	GO:0004197; GO:0008234; GO:0097199	proteolysis; apoptotic process; activation of cysteine-type endopeptidase activity involved in apoptotic process; substantia nigra development; cellular response to mechanical stimulus	GO:0006508; GO:0006915; GO:0006919; GO:0021762; GO:0071260	PTHR10454:SF13	CASPASE-5	http://pantherdb.org/genes/gene.do?acc=HUMAN|HGNC=1506|UniProtKB=P51878
Caspase 6			1	2	2	2	2	2	Apoptosis	.APO., .CD., .CSP., .DI., .FAS., .HUNT., .OP.	# 0711		CASP6	173	735	1	24% (78/331)	caspase 6	http://www.ncbi.nlm.nih.gov/gene/?term=839	839	12368	83584	487899		698788	15, 35	33	P55212	O08738	Q6AZ23	J9NWK8	F1S131	F7GYT8	Cell Signaling	9762	rb		hu, ms, rt	WB	nucleoplasm; cytoplasm; cytosol	GO:0005654; GO:0005737; GO:0005829	cysteine-type endopeptidase activity; cysteine-type peptidase activity; identical protein binding; cysteine-type endopeptidase activity involved in apoptotic process; cysteine-type endopeptidase activity involved in execution phase of apoptosis	GO:0004197; GO:0008234; GO:0042802; GO:0097153; GO:0097200	proteolysis; apoptotic process; epithelial cell differentiation; regulation of apoptotic process; cellular response to staurosporine; execution phase of apoptosis	GO:0006508; GO:0006915; GO:0030855; GO:0042981; GO:0072734; GO:0097194	PTHR10454:SF206	CASPASE-6	http://pantherdb.org/genes/gene.do?acc=HUMAN|HGNC=1507|UniProtKB=P55212	P00029; P00020
Caspase 6 - cleaved	Asp162		2	3	2	7	7	7	Apoptosis	.APO., .CD., .CSP., .DI., .FAS., .HUNT., .OP.	# 0710		CASP6	174	143	5	68% (145/214)	caspase 6	http://www.ncbi.nlm.nih.gov/gene/?term=839	839	12368	83584	487899		698788	18	33	P55212	O08738	Q6AZ23	J9NWK8	F1S131	F7GYT8	Cell Signaling	9761	rb		hu, ms, rt	WB	nucleoplasm; cytoplasm; cytosol	GO:0005654; GO:0005737; GO:0005829	cysteine-type endopeptidase activity; cysteine-type peptidase activity; identical protein binding; cysteine-type endopeptidase activity involved in apoptotic process; cysteine-type endopeptidase activity involved in execution phase of apoptosis	GO:0004197; GO:0008234; GO:0042802; GO:0097153; GO:0097200	proteolysis; apoptotic process; epithelial cell differentiation; regulation of apoptotic process; cellular response to staurosporine; execution phase of apoptosis	GO:0006508; GO:0006915; GO:0030855; GO:0042981; GO:0072734; GO:0097194	PTHR10454:SF206	CASPASE-6	http://pantherdb.org/genes/gene.do?acc=HUMAN|HGNC=1507|UniProtKB=P55212	P00029; P00020
Caspase 7			2	2	1	2	6	6	Apoptosis	.ALZ., .APO., .CANCER., .CANPTHW., .CD., .CSP., .DI., .FAS., .OP., .TNF.	# 1163		CASP7	175	595	2	29% (94/321)	caspase 7	http://www.ncbi.nlm.nih.gov/gene/?term=840	840	12369	64026	486896			20, 35	34	P55210	P97864	O88550	E2R027		F7DA23	Cell Signaling	9492	rb	pAb	hu, ms, rt, mk	WB	nucleus; nucleoplasm; cytoplasm; cytosol	GO:0005634; GO:0005654; GO:0005737; GO:0005829	cysteine-type endopeptidase activity; peptidase activity; cysteine-type peptidase activity; cysteine-type endopeptidase activity involved in apoptotic process; cysteine-type endopeptidase activity involved in execution phase of apoptosis	GO:0004197; GO:0008233; GO:0008234; GO:0097153; GO:0097200	proteolysis; apoptotic process; cellular response to staurosporine; execution phase of apoptosis	GO:0006508; GO:0006915; GO:0072734; GO:0097194	PTHR10454:SF31	CASPASE-7	http://pantherdb.org/genes/gene.do?acc=HUMAN|HGNC=1508|UniProtKB=P55210	P00006; P00020
Caspase 7 - active			4	4	n/a	n/a	n/a	n/a	Apoptosis	.ALZ., .APO., .CANCER., .CANPTHW., .CD., .CSP., .DI., .FAS., .OP., .TNF.	# 2249		CASP7	1318		5	100% (8/8)	caspase 7	http://www.ncbi.nlm.nih.gov/gene/?term=840	840	12369	64026	486896			20	34	P55210	P97864	O88550	E2R027		F7DA23	abcam	ab2323	rb	pAb	hu, ms, rt	WB, IP, IHC, FC	nucleus; nucleoplasm; cytoplasm; cytosol	GO:0005634; GO:0005654; GO:0005737; GO:0005829	cysteine-type endopeptidase activity; peptidase activity; cysteine-type peptidase activity; cysteine-type endopeptidase activity involved in apoptotic process; cysteine-type endopeptidase activity involved in execution phase of apoptosis	GO:0004197; GO:0008233; GO:0008234; GO:0097153; GO:0097200	proteolysis; apoptotic process; cellular response to staurosporine; execution phase of apoptosis	GO:0006508; GO:0006915; GO:0072734; GO:0097194	PTHR10454:SF31	CASPASE-7	http://pantherdb.org/genes/gene.do?acc=HUMAN|HGNC=1508|UniProtKB=P55210	P00006; P00020
Caspase 7 - cleaved	Asp198		2	4	n/a	n/a	n/a	n/a	Apoptosis	.ALZ., .APO., .CANCER., .CANPTHW., .CD., .CSP., .DI., .FAS., .OP., .TNF.	# 2119		CASP7	176				caspase 7	http://www.ncbi.nlm.nih.gov/gene/?term=840	840	12369	64026	486896			20	34	P55210	P97864	O88550	E2R027		F7DA23	Cell Signaling	8438	rb	mAb	hu, ms, rt	WB, IF, F	nucleus; nucleoplasm; cytoplasm; cytosol	GO:0005634; GO:0005654; GO:0005737; GO:0005829	cysteine-type endopeptidase activity; peptidase activity; cysteine-type peptidase activity; cysteine-type endopeptidase activity involved in apoptotic process; cysteine-type endopeptidase activity involved in execution phase of apoptosis	GO:0004197; GO:0008233; GO:0008234; GO:0097153; GO:0097200	proteolysis; apoptotic process; cellular response to staurosporine; execution phase of apoptosis	GO:0006508; GO:0006915; GO:0072734; GO:0097194	PTHR10454:SF31	CASPASE-7	http://pantherdb.org/genes/gene.do?acc=HUMAN|HGNC=1508|UniProtKB=P55210	P00006; P00020
Caspase 8			2	4	7	7	4	4	Apoptosis	.ALZ., .APO., .CANCER., .CANPTHW., .CD., .CSP., .DI., .FAS., .HEPB., .HUNT., .IMUF., .NFKB., .OP., .OPA., .P53S., .ST., .TCR., .TNF., .TOLL.	BG/MP # 074		CASP8	177	159	4	50% (154/310)	caspase 8	http://www.ncbi.nlm.nih.gov/gene/?term=841	841	12370	64044	488473		702781	18, 43, 57	55	Q14790	O89110	Q9JHX4	Q38JA9	I3LQV2	F7C587	Cell Signaling	9746	ms	mAb	hu	WB	nucleoplasm; cytoplasm; mitochondrion; mitochondrial outer membrane; cytosol; cytoskeleton; death-inducing signaling complex; CD95 death-inducing signaling complex; neuron projection; cell body; membrane raft; ripoptosome	GO:0005654; GO:0005737; GO:0005739; GO:0005741; GO:0005829; GO:0005856; GO:0031264; GO:0031265; GO:0043005; GO:0044297; GO:0045121; GO:0097342	cysteine-type endopeptidase activity; death receptor binding; tumor necrosis factor receptor binding; peptidase activity; cysteine-type peptidase activity; ubiquitin protein ligase binding; death effector domain binding; identical protein binding; protein-containing complex binding; scaffold protein binding; cysteine-type endopeptidase activity involved in apoptotic process; cysteine-type endopep…	GO:0004197; GO:0005123; GO:0005164; GO:0008233; GO:0008234; GO:0031625; GO:0035877; GO:0042802; GO:0044877; GO:0097110; GO:0097153; GO:0097199	proteolysis; apoptotic process; activation of cysteine-type endopeptidase activity involved in apoptotic process; cell surface receptor signaling pathway; extrinsic apoptotic signaling pathway via death domain receptors; response to cold; regulation of tumor necrosis factor-mediated signaling pathway; natural killer cell activation; macrophage differentiation; response to cobalt ion; response to …	GO:0006508; GO:0006915; GO:0006919; GO:0007166; GO:0008625; GO:0009409; GO:0010803; GO:0030101; GO:0030225; GO:0032025; GO:0032355; GO:0032496; GO:0034138; GO:0034612; GO:0035666; GO:0036462; GO:0039650; GO:0042110; GO:0042113; GO:0043123; GO:0043124; GO:0045471; GO:0045651; GO:0045862; GO:0051603; GO:0060544; GO:0060715; GO:0070423; GO:0071260; GO:0071407; GO:0071550; GO:0097190; GO:0097191; GO:…	PTHR10454:SF162	CASPASE-8	http://pantherdb.org/genes/gene.do?acc=HUMAN|HGNC=1509|UniProtKB=Q14790	P00006; P00029; P00020
Caspase 8 - cleaved	Asp374/Asp391		7	4	n/a	n/a	n/a	n/a	Apoptosis	.ALZ., .APO., .CANCER., .CANPTHW., .CD., .CSP., .DI., .FAS., .HEPB., .HUNT., .IMUF., .NFKB., .OP., .OPA., .P53S., .ST., .TCR., .TNF., .TOLL.	# 0705		CASP8	178	56	5	90% (57/63)	caspase 8	http://www.ncbi.nlm.nih.gov/gene/?term=841	841	12370	64044	488473		702781	18, 41, 43	55	Q14790	O89110	Q9JHX4	Q38JA9	I3LQV2	F7C587	Cell Signaling	9496	rb	mAb	hu	WB, IF-IC, IHC-P	nucleoplasm; cytoplasm; mitochondrion; mitochondrial outer membrane; cytosol; cytoskeleton; death-inducing signaling complex; CD95 death-inducing signaling complex; neuron projection; cell body; membrane raft; ripoptosome	GO:0005654; GO:0005737; GO:0005739; GO:0005741; GO:0005829; GO:0005856; GO:0031264; GO:0031265; GO:0043005; GO:0044297; GO:0045121; GO:0097342	cysteine-type endopeptidase activity; death receptor binding; tumor necrosis factor receptor binding; peptidase activity; cysteine-type peptidase activity; ubiquitin protein ligase binding; death effector domain binding; identical protein binding; protein-containing complex binding; scaffold protein binding; cysteine-type endopeptidase activity involved in apoptotic process; cysteine-type endopep…	GO:0004197; GO:0005123; GO:0005164; GO:0008233; GO:0008234; GO:0031625; GO:0035877; GO:0042802; GO:0044877; GO:0097110; GO:0097153; GO:0097199	proteolysis; apoptotic process; activation of cysteine-type endopeptidase activity involved in apoptotic process; cell surface receptor signaling pathway; extrinsic apoptotic signaling pathway via death domain receptors; response to cold; regulation of tumor necrosis factor-mediated signaling pathway; natural killer cell activation; macrophage differentiation; response to cobalt ion; response to …	GO:0006508; GO:0006915; GO:0006919; GO:0007166; GO:0008625; GO:0009409; GO:0010803; GO:0030101; GO:0030225; GO:0032025; GO:0032355; GO:0032496; GO:0034138; GO:0034612; GO:0035666; GO:0036462; GO:0039650; GO:0042110; GO:0042113; GO:0043123; GO:0043124; GO:0045471; GO:0045651; GO:0045862; GO:0051603; GO:0060544; GO:0060715; GO:0070423; GO:0071260; GO:0071407; GO:0071550; GO:0097190; GO:0097191; GO:…	PTHR10454:SF162	CASPASE-8	http://pantherdb.org/genes/gene.do?acc=HUMAN|HGNC=1509|UniProtKB=Q14790	P00006; P00029; P00020
Caspase 9			1	1	1	8	1	1	Apoptosis	.ALZ., .ANG., .APO., .CANCER., .CANPTHW., .CD., .CRC., .CSP., .CUR., .D100., .D200., .D300., .DAKT., .DDR., .DI., .EMC., .FAS., .HEPB., .HUNT., .NSCLC., .OP., .P53S., .PAC., .PI3K., .PRC., .RTK., .SCLC., .VEGFS.	# 0707		CASP9	179	90	1	30% (81/273)	caspase 9	http://www.ncbi.nlm.nih.gov/gene/?term=842	842	12371	58918	487432	100518913	694544	47, 37, 35(hu); 51, 39, 37 (rt, mk)	46	P55211	Q8C3Q9	Q9JHK1	J9NUX1	F1SUV9	A0A1D5QK27	Cell Signaling	9508	ms	mAb	hu, ms, rt	WB	nucleus; cytoplasm; mitochondrion; cytosol; protein-containing complex; apoptosome	GO:0005634; GO:0005737; GO:0005739; GO:0005829; GO:0032991; GO:0043293	cysteine-type endopeptidase activity; enzyme activator activity; peptidase activity; SH3 domain binding; protein kinase binding; identical protein binding; cysteine-type endopeptidase activity involved in apoptotic process; cysteine-type endopeptidase activity involved in apoptotic signaling pathway	GO:0004197; GO:0008047; GO:0008233; GO:0017124; GO:0019901; GO:0042802; GO:0097153; GO:0097199	kidney development; response to ischemia; apoptotic process; cellular response to DNA damage stimulus; aging; intrinsic apoptotic signaling pathway in response to DNA damage; activation of cysteine-type endopeptidase activity involved in apoptotic process by cytochrome c; platelet formation; response to cobalt ion; response to estradiol; response to lipopolysaccharide; glial cell apoptotic proces…	GO:0001822; GO:0002931; GO:0006915; GO:0006974; GO:0007568; GO:0008630; GO:0008635; GO:0030220; GO:0032025; GO:0032355; GO:0032496; GO:0034349; GO:0034644; GO:0042770; GO:0043065; GO:0043525; GO:0046677; GO:0071549; GO:0071887; GO:0097192; GO:2001020	PTHR10454:SF157	CASPASE-9	http://pantherdb.org/genes/gene.do?acc=HUMAN|HGNC=1511|UniProtKB=P55211	P00006; P00005; P00020; P00048; P00056
Caspase 9			1	6	8	2	2	2	Apoptosis	.ALZ., .ANG., .APO., .CANCER., .CANPTHW., .CD., .CRC., .CSP., .DDR., .DI., .EMC., .FAS., .HEPB., .HUNT., .NSCLC., .OP., .P53S., .PAC., .PI3K., .PRC., .RTK., .SCLC., .VEGFS.	# 1551		CASP9	179	252	2	41% (112/276)	caspase 9	http://www.ncbi.nlm.nih.gov/gene/?term=842	842	12371	58918	487432	100518913	694544	35, 37, 47	46	P55211	Q8C3Q9	Q9JHK1	J9NUX1	F1SUV9	A0A1D5QK27	Cell Signaling	9502	rb		hu	WB, F	nucleus; cytoplasm; mitochondrion; cytosol; protein-containing complex; apoptosome	GO:0005634; GO:0005737; GO:0005739; GO:0005829; GO:0032991; GO:0043293	cysteine-type endopeptidase activity; enzyme activator activity; peptidase activity; SH3 domain binding; protein kinase binding; identical protein binding; cysteine-type endopeptidase activity involved in apoptotic process; cysteine-type endopeptidase activity involved in apoptotic signaling pathway	GO:0004197; GO:0008047; GO:0008233; GO:0017124; GO:0019901; GO:0042802; GO:0097153; GO:0097199	kidney development; response to ischemia; apoptotic process; cellular response to DNA damage stimulus; aging; intrinsic apoptotic signaling pathway in response to DNA damage; activation of cysteine-type endopeptidase activity involved in apoptotic process by cytochrome c; platelet formation; response to cobalt ion; response to estradiol; response to lipopolysaccharide; glial cell apoptotic proces…	GO:0001822; GO:0002931; GO:0006915; GO:0006974; GO:0007568; GO:0008630; GO:0008635; GO:0030220; GO:0032025; GO:0032355; GO:0032496; GO:0034349; GO:0034644; GO:0042770; GO:0043065; GO:0043525; GO:0046677; GO:0071549; GO:0071887; GO:0097192; GO:2001020	PTHR10454:SF157	CASPASE-9	http://pantherdb.org/genes/gene.do?acc=HUMAN|HGNC=1511|UniProtKB=P55211	P00006; P00005; P00020; P00048; P00056
Caspase 9 - cleaved	Asp315		6	4	4	4	4	4	Apoptosis	.ALZ., .ANG., .APO., .CANCER., .CANPTHW., .CD., .CRC., .CSP., .DDR., .DI., .EMC., .FAS., .HEPB., .HUNT., .NSCLC., .OP., .P53S., .PAC., .PI3K., .PRC., .RTK., .SCLC., .VEGFS.	# 0706		CASP9	180	83	5	84% (119/142)	caspase 9	http://www.ncbi.nlm.nih.gov/gene/?term=842	842	12371	58918	487432	100518913	694544	35	46	P55211	Q8C3Q9	Q9JHK1	J9NUX1	F1SUV9	A0A1D5QK27	Cell Signaling	9505	rb		hu	WB, IP	nucleus; cytoplasm; mitochondrion; cytosol; protein-containing complex; apoptosome	GO:0005634; GO:0005737; GO:0005739; GO:0005829; GO:0032991; GO:0043293	cysteine-type endopeptidase activity; enzyme activator activity; peptidase activity; SH3 domain binding; protein kinase binding; identical protein binding; cysteine-type endopeptidase activity involved in apoptotic process; cysteine-type endopeptidase activity involved in apoptotic signaling pathway	GO:0004197; GO:0008047; GO:0008233; GO:0017124; GO:0019901; GO:0042802; GO:0097153; GO:0097199	kidney development; response to ischemia; apoptotic process; cellular response to DNA damage stimulus; aging; intrinsic apoptotic signaling pathway in response to DNA damage; activation of cysteine-type endopeptidase activity involved in apoptotic process by cytochrome c; platelet formation; response to cobalt ion; response to estradiol; response to lipopolysaccharide; glial cell apoptotic proces…	GO:0001822; GO:0002931; GO:0006915; GO:0006974; GO:0007568; GO:0008630; GO:0008635; GO:0030220; GO:0032025; GO:0032355; GO:0032496; GO:0034349; GO:0034644; GO:0042770; GO:0043065; GO:0043525; GO:0046677; GO:0071549; GO:0071887; GO:0097192; GO:2001020	PTHR10454:SF157	CASPASE-9	http://pantherdb.org/genes/gene.do?acc=HUMAN|HGNC=1511|UniProtKB=P55211	P00006; P00005; P00020; P00048; P00056
Caspase 9 - cleaved	Asp330		7	4	4	4	4	4	Apoptosis	.ALZ., .ANG., .APO., .CANCER., .CANPTHW., .CD., .CRC., .CSP., .DDR., .DI., .EMC., .FAS., .HEPB., .HUNT., .NSCLC., .OP., .P53S., .PAC., .PI3K., .PRC., .RTK., .SCLC., .VEGFS.	# 1265		CASP9	181	22642	5	85% (153/180)	caspase 9	http://www.ncbi.nlm.nih.gov/gene/?term=842	842	12371	58918	487432	100518913	694544	37	46	P55211	Q8C3Q9	Q9JHK1	J9NUX1	F1SUV9	A0A1D5QK27	Cell Signaling	7237	rb	mAb	hu, mk	WB, IP	nucleus; cytoplasm; mitochondrion; cytosol; protein-containing complex; apoptosome	GO:0005634; GO:0005737; GO:0005739; GO:0005829; GO:0032991; GO:0043293	cysteine-type endopeptidase activity; enzyme activator activity; peptidase activity; SH3 domain binding; protein kinase binding; identical protein binding; cysteine-type endopeptidase activity involved in apoptotic process; cysteine-type endopeptidase activity involved in apoptotic signaling pathway	GO:0004197; GO:0008047; GO:0008233; GO:0017124; GO:0019901; GO:0042802; GO:0097153; GO:0097199	kidney development; response to ischemia; apoptotic process; cellular response to DNA damage stimulus; aging; intrinsic apoptotic signaling pathway in response to DNA damage; activation of cysteine-type endopeptidase activity involved in apoptotic process by cytochrome c; platelet formation; response to cobalt ion; response to estradiol; response to lipopolysaccharide; glial cell apoptotic proces…	GO:0001822; GO:0002931; GO:0006915; GO:0006974; GO:0007568; GO:0008630; GO:0008635; GO:0030220; GO:0032025; GO:0032355; GO:0032496; GO:0034349; GO:0034644; GO:0042770; GO:0043065; GO:0043525; GO:0046677; GO:0071549; GO:0071887; GO:0097192; GO:2001020	PTHR10454:SF157	CASPASE-9	http://pantherdb.org/genes/gene.do?acc=HUMAN|HGNC=1511|UniProtKB=P55211	P00006; P00005; P00020; P00048; P00056
Caspase 9 - phospho	Ser196		1	1	n/a	n/a	n/a	n/a		.ALZ., .ANG., .APO., .CANCER., .CANPTHW., .CD., .CRC., .CSP., .CUR., .D100., .D200., .D300., .DAKT., .DDR., .DI., .EMC., .FAS., .HEPB., .HUNT., .NSCLC., .OP., .P53S., .PAC., .PI3K., .PRC., .RTK., .SCLC., .VEGFS.	# 2397		CASP9	1265	759	2	25% (2/8)	caspase 9	http://www.ncbi.nlm.nih.gov/gene/?term=842	842	12371	58918		100518913	694544	46	46	P55211	Q8C3Q9	Q9JHK1		I3L9A3	A0A1D5QK27	ThermoFisher	PA5-40222	rb	pAb	hu	WB	nucleus; cytoplasm; mitochondrion; cytosol; protein-containing complex; apoptosome	GO:0005634; GO:0005737; GO:0005739; GO:0005829; GO:0032991; GO:0043293	cysteine-type endopeptidase activity; enzyme activator activity; peptidase activity; SH3 domain binding; protein kinase binding; identical protein binding; cysteine-type endopeptidase activity involved in apoptotic process; cysteine-type endopeptidase activity involved in apoptotic signaling pathway	GO:0004197; GO:0008047; GO:0008233; GO:0017124; GO:0019901; GO:0042802; GO:0097153; GO:0097199	kidney development; response to ischemia; apoptotic process; cellular response to DNA damage stimulus; aging; intrinsic apoptotic signaling pathway in response to DNA damage; activation of cysteine-type endopeptidase activity involved in apoptotic process by cytochrome c; platelet formation; response to cobalt ion; response to estradiol; response to lipopolysaccharide; glial cell apoptotic proces…	GO:0001822; GO:0002931; GO:0006915; GO:0006974; GO:0007568; GO:0008630; GO:0008635; GO:0030220; GO:0032025; GO:0032355; GO:0032496; GO:0034349; GO:0034644; GO:0042770; GO:0043065; GO:0043525; GO:0046677; GO:0071549; GO:0071887; GO:0097192; GO:2001020	PTHR10454:SF157	CASPASE-9	http://pantherdb.org/genes/gene.do?acc=HUMAN|HGNC=1511|UniProtKB=P55211	P00006; P00005; P00020; P00048; P00056
Caveolin-1			1	2	2	2	1	6	Vesicular trafficking / cell adhesion / apoptosis	.ANG., .APO., .BMP., .CANCER., .CD., .CSP., .DEV., .HIF., .IMUF., .IMUR., .INT., .LMIG., .MAPK., .MIG., .OP., .OPA., .OT., .RTK., .SREME., .ST., .TCR., .TGFB., .TRASR., .WNT.	# 1188		CAV1	182	1399	1	16% (33/211)	caveolin 1	http://www.ncbi.nlm.nih.gov/gene/?term=857	857	12389	25404	403980	404693		21, 24	20	Q03135	P49817	Q2IBC6	P33724	Q6RVA9	F7C1V2	Cell Signaling	3238	rb	pAb	hu, ms, rt, bo, hm, pg, ze	WB, IP, IHC-P, IF-IC	Golgi membrane; acrosomal membrane; endosome; endoplasmic reticulum; endoplasmic reticulum membrane; Golgi apparatus; lipid droplet; plasma membrane; integral component of plasma membrane; caveola; focal adhesion; cilium; cell cortex; membrane; basolateral plasma membrane; apical plasma membrane; endocytic vesicle membrane; cytoplasmic vesicle; early endosome membrane; protein-containing complex;…	GO:0000139; GO:0002080; GO:0005768; GO:0005783; GO:0005789; GO:0005794; GO:0005811; GO:0005886; GO:0005887; GO:0005901; GO:0005925; GO:0005929; GO:0005938; GO:0016020; GO:0016323; GO:0016324; GO:0030666; GO:0031410; GO:0031901; GO:0032991; GO:0045121; GO:0048471	signaling receptor binding; patched binding; structural molecule activity; cholesterol binding; peptidase activator activity; enzyme binding; protein kinase binding; protein binding, bridging; protein-containing complex scaffold activity; identical protein binding; ion channel binding; protein heterodimerization activity; Rac GTPase binding; nitric-oxide synthase binding; ATPase binding; inward r…	GO:0005102; GO:0005113; GO:0005198; GO:0015485; GO:0016504; GO:0019899; GO:0019901; GO:0030674; GO:0032947; GO:0042802; GO:0044325; GO:0046982; GO:0048365; GO:0050998; GO:0051117; GO:0070320	negative regulation of transcription by RNA polymerase II; inactivation of MAPK activity; angiogenesis; vasculogenesis; response to hypoxia; negative regulation of endothelial cell proliferation; negative regulation of cytokine-mediated signaling pathway; response to ischemia; regulation of the force of heart contraction by chemical signal; triglyceride metabolic process; calcium ion transport; c…	GO:0000122; GO:0000188; GO:0001525; GO:0001570; GO:0001666; GO:0001937; GO:0001960; GO:0002931; GO:0003057; GO:0006641; GO:0006816; GO:0006874; GO:0006940; GO:0007519; GO:0007595; GO:0008104; GO:0009267; GO:0009617; GO:0010524; GO:0010608; GO:0010628; GO:0016050; GO:0019065; GO:0019217; GO:0019915; GO:0030154; GO:0030193; GO:0030301; GO:0030335; GO:0030512; GO:0030514; GO:0030857; GO:0030879; GO:…	PTHR10844:SF18	CAVEOLIN-1	http://pantherdb.org/genes/gene.do?acc=HUMAN|HGNC=1527|UniProtKB=Q03135	P00034; P06664
CBP			2	7	4	4	7	4	?	.APO., .cAMP., .CANCER., .CANPTHW., .CCP., .CCY., .CD., .CSP., .DEV., .DI., .FOXO., .GPCR., .GPROT., .HEPB., .HHSP., .HIF., .HUNT., .IMUR., .NOTCH., .OP., .OPA., .OT., .P53S., .PRC., .RCC., .RTK., .SREME., .ST., .STAT., .TGFB., .TRASR., .VIR., .WNT.	# 1095		CREBBP	183	82	5	95% (116/122)	CREB binding protein	http://www.ncbi.nlm.nih.gov/gene/?term=1387	1387	12914	54244	479866		704331	300	265	Q92793	F8VPR5	F1M9G7	J9NTG2	K7GSJ7	F6RRA8	Cell Signaling	7389	rb	mAb	hu, ms, rt, mk	WB, IP, IF-IC, ChIP	histone acetyltransferase complex; nuclear chromatin; nucleus; nucleoplasm; cytoplasm; nuclear body	GO:0000123; GO:0000790; GO:0005634; GO:0005654; GO:0005737; GO:0016604	proximal promoter sequence-specific DNA binding; RNA polymerase II transcription factor binding; RNA polymerase II activating transcription factor binding; p53 binding; chromatin binding; damaged DNA binding; transcription coactivator activity; transcription corepressor activity; histone acetyltransferase activity; transcription factor binding; zinc ion binding; acetyltransferase activity; peptid…	GO:0000987; GO:0001085; GO:0001102; GO:0002039; GO:0003682; GO:0003684; GO:0003713; GO:0003714; GO:0004402; GO:0008134; GO:0008270; GO:0016407; GO:0034212; GO:0043426	negative regulation of transcription by RNA polymerase II; response to hypoxia; stimulatory C-type lectin receptor signaling pathway; regulation of transcription, DNA-templated; transcription initiation from RNA polymerase II promoter; protein acetylation; signal transduction; Notch signaling pathway; positive regulation of transcription of Notch receptor target; regulation of smoothened signalin…	GO:0000122; GO:0001666; GO:0002223; GO:0006355; GO:0006367; GO:0006473; GO:0007165; GO:0007219; GO:0007221; GO:0008589; GO:0016032; GO:0016573; GO:0018076; GO:0019216; GO:0030511; GO:0031648; GO:0032481; GO:0034644; GO:0042592; GO:0042733; GO:0042981; GO:0045637; GO:0045747; GO:0045893; GO:0045944; GO:0048511; GO:0061418; GO:0065003; GO:1900034; GO:1904837	PTHR13808:SF31	CREB-BINDING PROTEIN	http://pantherdb.org/genes/gene.do?acc=HUMAN|HGNC=2348|UniProtKB=Q92793	P00029; P00030; P00052; P00059; P00055; P00026; P06664; P00025; P00057
CCDC43			2	1	7	7	7	7			# 0914		CCDC43	185	592	5	72% (29/40)	coiled-coil domain containing 43	http://www.ncbi.nlm.nih.gov/gene/?term=124808	124808	52715	360637	480498			25	25	Q96MW1	Q9CR29	Q5BK07	E2RJG0	F1RQZ4	F6TL42	Atlas	HPA023391	rb		hu	WB, IHC-P	cytosol	GO:0005829					PTHR31684:SF2	COILED-COIL DOMAIN-CONTAINING PROTEIN 43	http://pantherdb.org/genes/gene.do?acc=HUMAN|HGNC=26472|UniProtKB=Q96MW1
CD11b			2	6	n/a	n/a	n/a	n/a		.AML., .CANCER., .CSP., .IIR., .IMUF., .IMUR., .INFM., .INT., .LMIG., .NEUT., .OP., .OPA.	# 2234		ITGAM	1319	337	5	75% (6/8)	integrin subunit alpha M	http://www.ncbi.nlm.nih.gov/gene/?term=3684	3684			489928		714832	170	127	P11215			E2RTG5		A0A1D5QVS1	abcam	ab133357	rb	mAb	hu, ms, rt, mk, pg	WB, IHC	extracellular space; plasma membrane; integrin complex; external side of plasma membrane; cell surface; integrin alphaM-beta2 complex; specific granule membrane; plasma membrane raft; extracellular exosome; tertiary granule membrane	GO:0005615; GO:0005886; GO:0008305; GO:0009897; GO:0009986; GO:0034688; GO:0035579; GO:0044853; GO:0070062; GO:0070821	amyloid-beta binding; complement component C3b binding; heat shock protein binding; cargo receptor activity; metal ion binding; protein heterodimerization activity	GO:0001540; GO:0001851; GO:0031072; GO:0038024; GO:0046872; GO:0046982	microglial cell activation; receptor-mediated endocytosis; phagocytosis, engulfment; cell adhesion; integrin-mediated signaling pathway; ectodermal cell differentiation; cytokine-mediated signaling pathway; extracellular matrix organization; positive regulation of superoxide anion generation; toll-like receptor 4 signaling pathway; neutrophil degranulation; positive regulation of neutrophil degra…	GO:0001774; GO:0006898; GO:0006911; GO:0007155; GO:0007229; GO:0010668; GO:0019221; GO:0030198; GO:0032930; GO:0034142; GO:0043312; GO:0043315; GO:0045087; GO:0045963; GO:0050900; GO:0090314; GO:0097242; GO:0098742; GO:0150062; GO:0150064; GO:1901216; GO:1903980; GO:1905114; GO:2000363	PTHR23220:SF120	INTEGRIN ALPHA-M	http://pantherdb.org/genes/gene.do?acc=HUMAN|HGNC=6149|UniProtKB=P11215	P00034; P00031
CD133 (PROM1)			2	4	7	4	4	4	MAPK signaling / Akt signaling		# 0460		PROM1	186	181	5	84% (178/212)	prominin 1	http://www.ncbi.nlm.nih.gov/gene/?term=8842	8842	19126	60357	488816		714610	97	97	O43490	Q8R056	Q91XN5	J9NZU4	K7GRT6	F7DVV0	Cell Signaling	3663	rb	mAb	hu	WB, IHC-P	photoreceptor outer segment; extracellular space; endoplasmic reticulum; endoplasmic reticulum-Golgi intermediate compartment; plasma membrane; integral component of plasma membrane; microvillus; cilium; cell surface; apical plasma membrane; microvillus membrane; vesicle; photoreceptor outer segment membrane; extracellular exosome; prominosome	GO:0001750; GO:0005615; GO:0005783; GO:0005793; GO:0005886; GO:0005887; GO:0005902; GO:0005929; GO:0009986; GO:0016324; GO:0031528; GO:0031982; GO:0042622; GO:0070062; GO:0071914	cholesterol binding; actinin binding; cadherin binding	GO:0015485; GO:0042805; GO:0045296	retina layer formation; photoreceptor cell maintenance; retina morphogenesis in camera-type eye; camera-type eye photoreceptor cell differentiation; glomerular visceral epithelial cell differentiation; glomerular parietal epithelial cell differentiation; positive regulation of nephron tubule epithelial cell differentiation	GO:0010842; GO:0045494; GO:0060042; GO:0060219; GO:0072112; GO:0072139; GO:2000768	PTHR22730:SF3	PROMININ-1	http://pantherdb.org/genes/gene.do?acc=HUMAN|HGNC=9454|UniProtKB=O43490
CD3 epsilon			2.1	4	4	4	4	4	Cluster of differentiation antigen / cell marker	.APO., .CD., .CSP., .DEV., .GPCR., .GPROT., .HHSP., .IMU., .IMUF., .IMUR., .OP., .OPA., .OT., .ST., .TCD., .TCR., .TMAT., .TRASR.	# 0567		CD3E	187	59	5	98% (88/90)	CD3e molecule	http://www.ncbi.nlm.nih.gov/gene/?term=916	916	12501	315609	442981		699467	21	23	P07766	P22646	D4A5M2	P27597	F1SAK8	G7NCB9	Kremmer	CD3-12	rt	mAb	hu (Fr. Kremmer 080829 Tel.)		immunological synapse; plasma membrane; integral component of plasma membrane; cell-cell junction; external side of plasma membrane; T cell receptor complex; alpha-beta T cell receptor complex; dendritic spine; cell body	GO:0001772; GO:0005886; GO:0005887; GO:0005911; GO:0009897; GO:0042101; GO:0042105; GO:0043197; GO:0044297	transmembrane signaling receptor activity; SH3 domain binding; protein kinase binding; receptor signaling complex scaffold activity; T cell receptor binding; protein homodimerization activity; protein heterodimerization activity	GO:0004888; GO:0017124; GO:0019901; GO:0030159; GO:0042608; GO:0042803; GO:0046982	positive regulation of cell-matrix adhesion; adaptive immune response; positive regulation of T cell anergy; cell surface receptor signaling pathway; transmembrane receptor protein tyrosine kinase signaling pathway; signal complex assembly; G protein-coupled receptor signaling pathway; response to nutrient; positive regulation of gene expression; negative regulation of gene expression; dendrite d…	GO:0001954; GO:0002250; GO:0002669; GO:0007166; GO:0007169; GO:0007172; GO:0007186; GO:0007584; GO:0010628; GO:0010629; GO:0016358; GO:0021549; GO:0030217; GO:0031295; GO:0032729; GO:0032753; GO:0033634; GO:0042102; GO:0042110; GO:0042981; GO:0045059; GO:0045060; GO:0045086; GO:0045879; GO:0046641; GO:0050731; GO:0050776; GO:0050850; GO:0050852; GO:0051260; GO:0065003; GO:0097190	PTHR10570:SF9	T-CELL SURFACE GLYCOPROTEIN CD3 EPSILON CHAIN	http://pantherdb.org/genes/gene.do?acc=HUMAN|HGNC=1674|UniProtKB=P07766	P00053
CD36			1	1	5	8	8	1.1	Adhesion	.AMPK., .CSP., .IMUF., .IMUR., .INFM., .INS., .MAPK., .NEUT., .NFKB., .OP., .OPA., .OT., .PLAT., .RTK., .SREME., .ST., .TRASR.	# 1400		CD36	188	289	2	18% (31/174)	CD36 molecule	http://www.ncbi.nlm.nih.gov/gene/?term=948	948	12491	29184	475931	100511343	574296	53	53	P16671	Q08857	Q6IMX5	D5IGC7	K7GKS0	Q6J512	abcam (Epitomics)	ab133625 (5777-1)	rb	mAb	ms, rt, guinea pig, hu	WB, IP	extracellular space; intracellular; Golgi apparatus; plasma membrane; integral component of plasma membrane; external side of plasma membrane; cell surface; membrane; apical plasma membrane; endocytic vesicle membrane; platelet alpha granule membrane; brush border membrane; specific granule membrane; receptor complex; membrane raft; phagocytic vesicle	GO:0005615; GO:0005622; GO:0005794; GO:0005886; GO:0005887; GO:0009897; GO:0009986; GO:0016020; GO:0016324; GO:0030666; GO:0031092; GO:0031526; GO:0035579; GO:0043235; GO:0045121; GO:0045335	amyloid-beta binding; low-density lipoprotein particle receptor activity; scavenger receptor activity; high-density lipoprotein particle binding; lipid binding; low-density lipoprotein particle binding; Toll-like receptor binding; transforming growth factor beta binding; thrombospondin receptor activity; lipoteichoic acid receptor activity; lipoprotein particle binding; oxidised low-density lipop…	GO:0001540; GO:0005041; GO:0005044; GO:0008035; GO:0008289; GO:0030169; GO:0035325; GO:0050431; GO:0070053; GO:0070892; GO:0071813; GO:0150025	negative regulation of transcription by RNA polymerase II; positive regulation of cell-matrix adhesion; toll-like receptor signaling pathway; antigen processing and presentation of exogenous peptide antigen via MHC class I, TAP-dependent; production of molecular mediator involved in inflammatory response; platelet degranulation; MyD88-dependent toll-like receptor signaling pathway; lipid metaboli…	GO:0000122; GO:0001954; GO:0002224; GO:0002479; GO:0002532; GO:0002576; GO:0002755; GO:0006629; GO:0006631; GO:0006898; GO:0006910; GO:0006911; GO:0007155; GO:0007204; GO:0007263; GO:0007596; GO:0010628; GO:0010744; GO:0010886; GO:0010942; GO:0019216; GO:0019221; GO:0019915; GO:0019934; GO:0030194; GO:0030299; GO:0030301; GO:0031623; GO:0031664; GO:0032735; GO:0032755; GO:0032760; GO:0033993; GO:…	PTHR11923:SF12	PLATELET GLYCOPROTEIN 4	http://pantherdb.org/genes/gene.do?acc=HUMAN|HGNC=1663|UniProtKB=P16671
CD44			1.1	4	n/a	n/a	n/a	n/a	Stem cell marker	.ALZ., .APO., .CD., .CSP., .DI., .IMFR., .IMUF., .IMUR., .INFG., .LMIG., .MAPK., .NEUT., .OP., .OPA., .RTK., .ST.	# 0439		CD44	189	195	5	87% (151/173)	CD44 molecule (Indian blood group)	http://www.ncbi.nlm.nih.gov/gene/?term=960	960	12505	25406	403939	100525150	717204	85-90	82	P16070	Q80X37	O70509	J9P423	K7GM14	F6ZDZ8	Epitomics	1998-1	rb	mAb	hu	WB, IHC-P	Golgi apparatus; cytosol; plasma membrane; integral component of plasma membrane; microvillus; focal adhesion; cell surface; basolateral plasma membrane; apical plasma membrane; secretory granule membrane; lamellipodium membrane; macrophage migration inhibitory factor receptor complex; cell projection; extracellular exosome	GO:0005794; GO:0005829; GO:0005886; GO:0005887; GO:0005902; GO:0005925; GO:0009986; GO:0016323; GO:0016324; GO:0030667; GO:0031258; GO:0035692; GO:0042995; GO:0070062	transmembrane signaling receptor activity; collagen binding; hyaluronic acid binding	GO:0004888; GO:0005518; GO:0005540	inflammatory response; cell adhesion; cell-matrix adhesion; extracellular matrix disassembly; extracellular matrix organization; hyaluronan catabolic process; positive regulation of peptidyl-serine phosphorylation; positive regulation of heterotypic cell-cell adhesion; negative regulation of apoptotic process; negative regulation of cysteine-type endopeptidase activity involved in apoptotic proce…	GO:0006954; GO:0007155; GO:0007160; GO:0022617; GO:0030198; GO:0030214; GO:0033138; GO:0034116; GO:0043066; GO:0043154; GO:0043312; GO:0043518; GO:0044319; GO:0044344; GO:0050731; GO:0050900; GO:0051216; GO:0060333; GO:0070374; GO:0070487; GO:0098609; GO:1900625; GO:1902166; GO:2000392	PTHR10225:SF6	CD44 ANTIGEN	http://pantherdb.org/genes/gene.do?acc=HUMAN|HGNC=1681|UniProtKB=P16070	P00004
CD44 variant (Exon v6)			6	4	n/a	n/a	n/a	n/a	Stem cell marker	.ALZ., .APO., .CD., .CSP., .DI., .IMFR., .IMUF., .IMUR., .INFG., .LMIG., .MAPK., .NEUT., .OP., .OPA., .RTK., .ST.	# 0480		CD44	190	227	5	52% (31/60)	CD44 molecule (Indian blood group)	http://www.ncbi.nlm.nih.gov/gene/?term=960	960	12505	25406	403939	100525150	717204	82	82	P16070	Q80X37	O70509	J9P423	K7GM14	F6ZDZ8	Bender MedSystems	BMS125	ms	mAb	hu	WB, IHC-P, IHC-F, FC,	Golgi apparatus; cytosol; plasma membrane; integral component of plasma membrane; microvillus; focal adhesion; cell surface; basolateral plasma membrane; apical plasma membrane; secretory granule membrane; lamellipodium membrane; macrophage migration inhibitory factor receptor complex; cell projection; extracellular exosome	GO:0005794; GO:0005829; GO:0005886; GO:0005887; GO:0005902; GO:0005925; GO:0009986; GO:0016323; GO:0016324; GO:0030667; GO:0031258; GO:0035692; GO:0042995; GO:0070062	transmembrane signaling receptor activity; collagen binding; hyaluronic acid binding	GO:0004888; GO:0005518; GO:0005540	inflammatory response; cell adhesion; cell-matrix adhesion; extracellular matrix disassembly; extracellular matrix organization; hyaluronan catabolic process; positive regulation of peptidyl-serine phosphorylation; positive regulation of heterotypic cell-cell adhesion; negative regulation of apoptotic process; negative regulation of cysteine-type endopeptidase activity involved in apoptotic proce…	GO:0006954; GO:0007155; GO:0007160; GO:0022617; GO:0030198; GO:0030214; GO:0033138; GO:0034116; GO:0043066; GO:0043154; GO:0043312; GO:0043518; GO:0044319; GO:0044344; GO:0050731; GO:0050900; GO:0051216; GO:0060333; GO:0070374; GO:0070487; GO:0098609; GO:1900625; GO:1902166; GO:2000392	PTHR10225:SF6	CD44 ANTIGEN	http://pantherdb.org/genes/gene.do?acc=HUMAN|HGNC=1681|UniProtKB=P16070	P00004
CD51 (VNR alpha)			2	1.1	1.1	8	6	1.1	Adhesion	.ANG., .APO., .CANCER., .CANPTHW., .CCKR., .CCP., .CD., .CP., .CSP., .IMUR., .INT., .LMIG., .MAPK., .MIG., .NEUT., .OP., .OPA., .OT., .PI3K., .RTK., .SCLC., .VEGFS.	# 0501		ITGAV	192	107	5	69% (102/147)	integrin subunit alpha V	http://www.ncbi.nlm.nih.gov/gene/?term=3685	3685	16410	296456	488437			125	116	P06756	P43406	F1LZX9	F1P8Q0	K7GT59	F7FY86	Transduction Laboratories	C75120 (neu BD #611012)	ms	mAb	hu, rt, ms, dg	WB	cytosol; plasma membrane; integral component of plasma membrane; focal adhesion; integrin complex; external side of plasma membrane; cell surface; membrane; lamellipodium membrane; filopodium membrane; microvillus membrane; ruffle membrane; integrin alphav-beta3 complex; integrin alphav-beta5 complex; integrin alphav-beta6 complex; integrin alphav-beta8 complex; specific granule membrane; alphav-…	GO:0005829; GO:0005886; GO:0005887; GO:0005925; GO:0008305; GO:0009897; GO:0009986; GO:0016020; GO:0031258; GO:0031527; GO:0031528; GO:0032587; GO:0034683; GO:0034684; GO:0034685; GO:0034686; GO:0035579; GO:0035866; GO:0035867; GO:0035868; GO:0045335; GO:0070062	virus receptor activity; opsonin binding; fibronectin binding; protease binding; protein kinase C binding; integrin binding; voltage-gated calcium channel activity; coreceptor activity; metal ion binding; transforming growth factor beta binding; extracellular matrix binding; extracellular matrix protein binding	GO:0001618; GO:0001846; GO:0001968; GO:0002020; GO:0005080; GO:0005178; GO:0005245; GO:0015026; GO:0046872; GO:0050431; GO:0050840; GO:1990430	angiogenesis; vasculogenesis; antigen processing and presentation of exogenous peptide antigen via MHC class I, TAP-dependent; cell adhesion; cell-matrix adhesion; positive regulation of cytosolic calcium ion concentration; integrin-mediated signaling pathway; positive regulation of cell proliferation; negative regulation of macrophage derived foam cell differentiation; negative regulation of lip…	GO:0001525; GO:0001570; GO:0002479; GO:0007155; GO:0007160; GO:0007204; GO:0007229; GO:0008284; GO:0010745; GO:0010888; GO:0030198; GO:0030335; GO:0031589; GO:0032369; GO:0033627; GO:0033690; GO:0034113; GO:0034446; GO:0035987; GO:0038027; GO:0038044; GO:0043277; GO:0043312; GO:0045715; GO:0045785; GO:0046718; GO:0048010; GO:0050748; GO:0050764; GO:0050900; GO:0050919; GO:0052066; GO:0070371; GO:…	PTHR23220:SF4	INTEGRIN ALPHA-V	http://pantherdb.org/genes/gene.do?acc=HUMAN|HGNC=6150|UniProtKB=P06756	P06959; P00034
CD9			4	n/a	n/a	n/a	n/a	n/a		.CCP., .CP., .CSP., .OP., .OPA., .OT., .PLAT., .ST.	# 1973		CD9	1175	5351.5	3	42% (20/48)	CD9 molecule	http://www.ncbi.nlm.nih.gov/gene/?term=928	928	12527	24936			712262	25	25	P21926	P40240	P40241	F1PQM7	K7GMI9	A0A1D5QS02	abcam	ab92726 (2739-1)	rb	mAb	hu, ms, rt	WB, IP, IHC-P	extracellular space; plasma membrane; integral component of plasma membrane; focal adhesion; external side of plasma membrane; membrane; apical plasma membrane; endocytic vesicle membrane; clathrin-coated endocytic vesicle membrane; platelet alpha granule membrane; extracellular exosome; extracellular vesicle	GO:0005615; GO:0005886; GO:0005887; GO:0005925; GO:0009897; GO:0016020; GO:0016324; GO:0030666; GO:0030669; GO:0031092; GO:0070062; GO:1903561	integrin binding	GO:0005178	platelet degranulation; cell adhesion; cell surface receptor signaling pathway; fusion of sperm to egg plasma membrane involved in single fertilization; brain development; negative regulation of cell proliferation; response to water deprivation; oligodendrocyte development; platelet activation; paranodal junction assembly; receptor internalization; sperm-egg recognition; negative regulation of ce…	GO:0002576; GO:0007155; GO:0007166; GO:0007342; GO:0007420; GO:0008285; GO:0009414; GO:0014003; GO:0030168; GO:0030913; GO:0031623; GO:0035036; GO:0051271; GO:0071404; GO:0090331	PTHR19282:SF163	CD9 ANTIGEN	http://pantherdb.org/genes/gene.do?acc=HUMAN|HGNC=1709|UniProtKB=P21926
cdc25A (M-phase inducer phosphatase 1)			2	2	6	2	2.1	2.1	Cell cycle control	.CCP., .CCY., .CD., .CP., .CSP., .OP., .OT., .P53S., .UBI.	# 0400		CDC25A	195	1788.5	2	25% (34/134)	cell division cycle 25A	http://www.ncbi.nlm.nih.gov/gene/?term=993	993	12530	171102	484780	100737380		59	59	P30304	P48964	G3V8T0	E2RFP5	I3LAY3	F7H0N3	abm	Y021163	rb		hu, ms, rt	WB	nucleus; nucleoplasm; cytoplasm; cytosol	GO:0005634; GO:0005654; GO:0005737; GO:0005829	phosphoprotein phosphatase activity; protein tyrosine phosphatase activity; protein kinase binding; chaperone binding	GO:0004721; GO:0004725; GO:0019901; GO:0051087	regulation of cyclin-dependent protein serine/threonine kinase activity; G1/S transition of mitotic cell cycle; G2/M transition of mitotic cell cycle; cell proliferation; response to radiation; positive regulation of G2/M transition of mitotic cell cycle; protein deubiquitination; cellular response to UV; positive regulation of mitotic cell cycle; cell division; regulation of cell cycle; positive…	GO:0000079; GO:0000082; GO:0000086; GO:0008283; GO:0009314; GO:0010971; GO:0016579; GO:0034644; GO:0045931; GO:0051301; GO:0051726; GO:0110032	PTHR10828:SF46	M-PHASE INDUCER PHOSPHATASE 1	http://pantherdb.org/genes/gene.do?acc=HUMAN|HGNC=1725|UniProtKB=P30304	P00059
cdc25A (M-phase inducer phosphatase 1) - phospho	Ser75		2	2	6	6	4	4	Cell cycle control	.CCP., .CCY., .CD., .CP., .CSP., .OP., .OT., .P53S., .UBI.	# 0401		CDC25A	196	1872.5	2	15% (20/134)	cell division cycle 25A	http://www.ncbi.nlm.nih.gov/gene/?term=993	993	12530	171102	484780	100737380		59	59	P30304	P48964	G3V8T0	E2RFP5	I3LAY3	F7H0N3	abm	Y011138	rb		hu, ms, rt	WB	nucleus; nucleoplasm; cytoplasm; cytosol	GO:0005634; GO:0005654; GO:0005737; GO:0005829	phosphoprotein phosphatase activity; protein tyrosine phosphatase activity; protein kinase binding; chaperone binding	GO:0004721; GO:0004725; GO:0019901; GO:0051087	regulation of cyclin-dependent protein serine/threonine kinase activity; G1/S transition of mitotic cell cycle; G2/M transition of mitotic cell cycle; cell proliferation; response to radiation; positive regulation of G2/M transition of mitotic cell cycle; protein deubiquitination; cellular response to UV; positive regulation of mitotic cell cycle; cell division; regulation of cell cycle; positive…	GO:0000079; GO:0000082; GO:0000086; GO:0008283; GO:0009314; GO:0010971; GO:0016579; GO:0034644; GO:0045931; GO:0051301; GO:0051726; GO:0110032	PTHR10828:SF46	M-PHASE INDUCER PHOSPHATASE 1	http://pantherdb.org/genes/gene.do?acc=HUMAN|HGNC=1725|UniProtKB=P30304	P00059
cdc25B			2	2	2	2	2	2	Cell cycle control	.CCP., .CCY., .CP., .CSP., .MAPK., .OP., .OPA., .RTK., .ST.	# 0490		CDC25B	197	5253	1	0% (0/169)	cell division cycle 25B	http://www.ncbi.nlm.nih.gov/gene/?term=994	994	12531	171103	485790	100329127		65 (67, 63, 61 Isoformen)	65	P30305	Q9DBN8	F1LQS5	F1PYX3	D2KX74	F6ZTU6	R&D	AF1649	gt		hu, ms, rt	WB, IC	spindle pole; nucleus; nucleoplasm; cytoplasm; centrosome; cytosol	GO:0000922; GO:0005634; GO:0005654; GO:0005737; GO:0005813; GO:0005829	phosphoprotein phosphatase activity; protein tyrosine phosphatase activity; protein kinase binding	GO:0004721; GO:0004725; GO:0019901	G2/M transition of mitotic cell cycle; mitotic cell cycle; oocyte maturation; protein phosphorylation; female meiosis I; positive regulation of cell proliferation; positive regulation of G2/M transition of mitotic cell cycle; positive regulation of cytokinesis; positive regulation of protein kinase activity; positive regulation of mitotic cell cycle; cell division; positive regulation of G2/MI tr…	GO:0000086; GO:0000278; GO:0001556; GO:0006468; GO:0007144; GO:0008284; GO:0010971; GO:0032467; GO:0045860; GO:0045931; GO:0051301; GO:0110032	PTHR10828:SF48	M-PHASE INDUCER PHOSPHATASE 2	http://pantherdb.org/genes/gene.do?acc=HUMAN|HGNC=1726|UniProtKB=P30305
cdc25C			7	4	n/a	n/a	n/a	n/a	Cell cycle control	.CCP., .CCY., .CD., .CP., .CSP., .IMUR., .OP., .P53S., .VIR.	# 0236		CDC25C	198	63	5	91% (53/58)	cell division cycle 25C	http://www.ncbi.nlm.nih.gov/gene/?term=995	995	12532	307511	610456	100144474	714115	60	53	P30307	P48967	D4ADT2	E2RGM8	Q29029	F7FH21	Epitomics	1302-1	rb	mAb	hu, rt	WB, IHC-P	nucleus; nucleoplasm; cytoplasm; cytosol; nuclear speck; perinuclear region of cytoplasm	GO:0005634; GO:0005654; GO:0005737; GO:0005829; GO:0016607; GO:0048471	phosphoprotein phosphatase activity; protein tyrosine phosphatase activity; protein kinase binding; WW domain binding	GO:0004721; GO:0004725; GO:0019901; GO:0050699	regulation of cyclin-dependent protein serine/threonine kinase activity; G2/M transition of mitotic cell cycle; DNA damage response, signal transduction by p53 class mediator resulting in cell cycle arrest; regulation of mitotic nuclear division; spermatogenesis; cell proliferation; positive regulation of G2/M transition of mitotic cell cycle; viral process; positive regulation of mitotic cell cy…	GO:0000079; GO:0000086; GO:0006977; GO:0007088; GO:0007283; GO:0008283; GO:0010971; GO:0016032; GO:0045931; GO:0051301; GO:0110032	PTHR10828:SF64	M-PHASE INDUCER PHOSPHATASE 3	http://pantherdb.org/genes/gene.do?acc=HUMAN|HGNC=1727|UniProtKB=P30307	P00059
cdc27			2	4	1.1	4	4	4	Cell cycle control	.CCP., .CCY., .CP., .OP.	# 0508		CDC27	199	97	3	46% (30/65)	cell division cycle 27	http://www.ncbi.nlm.nih.gov/gene/?term=996	996	217232	360643	490924		717321	97	92	P30260	A2A6Q5	Q4V8A2	F1Q3E7	F1RRT1	H9EPL4	Transduction Laboratories	C40920 (neu: BD #610454)	ms	mAb		WB, IP	nucleus; nucleoplasm; anaphase-promoting complex; cytoplasm; centrosome; spindle; cytosol	GO:0005634; GO:0005654; GO:0005680; GO:0005737; GO:0005813; GO:0005819; GO:0005829	protein phosphatase binding	GO:0019903	metaphase/anaphase transition of mitotic cell cycle; cell proliferation; anaphase-promoting complex-dependent catabolic process; protein K11-linked ubiquitination; regulation of mitotic cell cycle phase transition	GO:0007091; GO:0008283; GO:0031145; GO:0070979; GO:1901990	PTHR12558:SF13	CELL DIVISION CYCLE PROTEIN 27 HOMOLOG	http://pantherdb.org/genes/gene.do?acc=HUMAN|HGNC=1728|UniProtKB=P30260
cdc37 (p50Cdc37, HSP 90 chaperone protein kinase-targeting subunit)			1	2	1	1	1	2	Cell cycle control	.CSP., .CUR., .D300., .DAKT., .ErbB., .PI3K., .RTK.	# 0411		CDC37	200	206.5	1	17% (27/155)	cell division cycle 37	http://www.ncbi.nlm.nih.gov/gene/?term=11140	11140	12539	114562	484955	100141402	715390	50	44	Q16543	Q61081	A0A140TAG9	E2RCN3	Q684M6	A0A1D5RA77	Cell Signaling	3604	rb		hu, ms, rt, mk	WB	cytoplasm; cytosol; extracellular exosome; chaperone complex; HSP90-CDC37 chaperone complex	GO:0005737; GO:0005829; GO:0070062; GO:0101031; GO:1990565	protein tyrosine kinase activity; protein kinase regulator activity; kinase binding; protein kinase binding; heat shock protein binding; unfolded protein binding; chaperone binding; Hsp90 protein binding; scaffold protein binding	GO:0004713; GO:0019887; GO:0019900; GO:0019901; GO:0031072; GO:0051082; GO:0051087; GO:0051879; GO:0097110	regulation of cyclin-dependent protein serine/threonine kinase activity; protein folding; protein targeting; posttranscriptional regulation of gene expression; ERBB2 signaling pathway; protein stabilization; regulation of interferon-gamma-mediated signaling pathway; regulation of type I interferon-mediated signaling pathway; positive regulation of mitophagy in response to mitochondrial depolariza…	GO:0000079; GO:0006457; GO:0006605; GO:0010608; GO:0038128; GO:0050821; GO:0060334; GO:0060338; GO:0098779	PTHR12800:SF3	HSP90 CO-CHAPERONE CDC37	http://pantherdb.org/genes/gene.do?acc=HUMAN|HGNC=1735|UniProtKB=Q16543
cdc6			7	4	n/a	n/a	n/a	n/a	Cell cycle control	.CCP., .CCY., .CP., .OP.	# 1581		CDC6	201		5	100% (8/8)	cell division cycle 6	http://www.ncbi.nlm.nih.gov/gene/?term=990	990	23834	360621	480527	100522031	700081	62	63	Q99741	O89033	D3ZRK7	E2R6N1	F1RXE3	F6SMW5	Cell Signaling	3387	rb	mAb	hu, ms, rt, mk, hm	WB	spindle pole; nucleus; nucleoplasm; cytoplasm; cytosol; spindle midzone	GO:0000922; GO:0005634; GO:0005654; GO:0005737; GO:0005829; GO:0051233	nucleotide binding; DNA replication origin binding; ATP binding; kinase binding	GO:0000166; GO:0003688; GO:0005524; GO:0019900	DNA replication checkpoint; regulation of cyclin-dependent protein serine/threonine kinase activity; G1/S transition of mitotic cell cycle; regulation of transcription involved in G1/S transition of mitotic cell cycle; mitotic cell cycle; DNA replication; DNA replication initiation; traversing start control point of mitotic cell cycle; negative regulation of DNA replication; negative regulation o…	GO:0000076; GO:0000079; GO:0000082; GO:0000083; GO:0000278; GO:0006260; GO:0006270; GO:0007089; GO:0008156; GO:0008285; GO:0030071; GO:0032467; GO:0033314; GO:0045737; GO:0048146; GO:0051301; GO:0051984; GO:1904117; GO:1904385	PTHR10763:SF26	CELL DIVISION CONTROL PROTEIN 6 HOMOLOG	http://pantherdb.org/genes/gene.do?acc=HUMAN|HGNC=1744|UniProtKB=Q99741
CDK substrates - phospho	Ser		2	2	2	2	8	8	Cell cycle control	.APO., .CCP., .CCY., .CD., .CP., .CSP., .DREP., .MAPK., .MIG., .OP., .OPA., .OT., .OXS., .P53S., .RTK., .SREME., .ST., .TRASR., .UBI.	BG/MP # 028		CDK1	202	3217	1	3% (5/161)	cyclin dependent kinase 1	http://www.ncbi.nlm.nih.gov/gene/?term=983	983	12534	54237	100856079	100155762		-	-	P06493	P11440	P39951	E2RGJ9	C0SW08	A0A1D5QYV4	Cell Signaling	2324	rb			WB, IP, IHC-P, ELISA-P	cyclin-dependent protein kinase holoenzyme complex; nuclear chromosome, telomeric region; nucleus; nucleoplasm; cytoplasm; mitochondrion; mitochondrial matrix; endoplasmic reticulum membrane; centrosome; cytosol; spindle microtubule; membrane; midbody; extracellular exosome; mitotic spindle; cyclin B1-CDK1 complex	GO:0000307; GO:0000784; GO:0005634; GO:0005654; GO:0005737; GO:0005739; GO:0005759; GO:0005789; GO:0005813; GO:0005829; GO:0005876; GO:0016020; GO:0030496; GO:0070062; GO:0072686; GO:0097125	virus receptor activity; chromatin binding; protein kinase activity; protein serine/threonine kinase activity; cyclin-dependent protein serine/threonine kinase activity; ATP binding; RNA polymerase II CTD heptapeptide repeat kinase activity; cyclin binding; Hsp70 protein binding; histone kinase activity; cyclin-dependent protein kinase activity	GO:0001618; GO:0003682; GO:0004672; GO:0004674; GO:0004693; GO:0005524; GO:0008353; GO:0030332; GO:0030544; GO:0035173; GO:0097472	G2/M transition of mitotic cell cycle; activation of MAPK activity; microtubule cytoskeleton organization; DNA replication; DNA repair; protein phosphorylation; apoptotic process; DNA damage response, signal transduction by p53 class mediator resulting in cell cycle arrest; mitotic nuclear envelope disassembly; mitotic G2 DNA damage checkpoint; centrosome cycle; pronuclear fusion; cell aging; cel…	GO:0000086; GO:0000187; GO:0000226; GO:0006260; GO:0006281; GO:0006468; GO:0006915; GO:0006977; GO:0007077; GO:0007095; GO:0007098; GO:0007344; GO:0007569; GO:0008283; GO:0010389; GO:0010628; GO:0010971; GO:0014038; GO:0014070; GO:0014075; GO:0014823; GO:0016477; GO:0016579; GO:0018105; GO:0018107; GO:0030261; GO:0030855; GO:0031100; GO:0031145; GO:0033160; GO:0034501; GO:0043066; GO:0044772; GO:…	PTHR24056:SF334	CYCLIN-DEPENDENT KINASE 1	http://pantherdb.org/genes/gene.do?acc=HUMAN|HGNC=1722|UniProtKB=P06493	P00059
CDK1 (cdc2 )			2	1	1	1	6	6	Cell cycle control	.APO., .CCP., .CCY., .CD., .CP., .CSP., .DREP., .MAPK., .MIG., .OP., .OPA., .OT., .OXS., .P53S., .RTK., .SREME., .ST., .TRASR., .UBI.	# 1194		CDK1	193	2050	1	5% (17/320)	cyclin dependent kinase 1	http://www.ncbi.nlm.nih.gov/gene/?term=983	983	12534	54237	100856079	100155762		34	34	P06493	P11440	P39951	E2RGJ9	C0SW08	A0A1D5QYV4	Cell Signaling	9112	rb	pAb	hu, ms, rt	WB	cyclin-dependent protein kinase holoenzyme complex; nuclear chromosome, telomeric region; nucleus; nucleoplasm; cytoplasm; mitochondrion; mitochondrial matrix; endoplasmic reticulum membrane; centrosome; cytosol; spindle microtubule; membrane; midbody; extracellular exosome; mitotic spindle; cyclin B1-CDK1 complex	GO:0000307; GO:0000784; GO:0005634; GO:0005654; GO:0005737; GO:0005739; GO:0005759; GO:0005789; GO:0005813; GO:0005829; GO:0005876; GO:0016020; GO:0030496; GO:0070062; GO:0072686; GO:0097125	virus receptor activity; chromatin binding; protein kinase activity; protein serine/threonine kinase activity; cyclin-dependent protein serine/threonine kinase activity; ATP binding; RNA polymerase II CTD heptapeptide repeat kinase activity; cyclin binding; Hsp70 protein binding; histone kinase activity; cyclin-dependent protein kinase activity	GO:0001618; GO:0003682; GO:0004672; GO:0004674; GO:0004693; GO:0005524; GO:0008353; GO:0030332; GO:0030544; GO:0035173; GO:0097472	G2/M transition of mitotic cell cycle; activation of MAPK activity; microtubule cytoskeleton organization; DNA replication; DNA repair; protein phosphorylation; apoptotic process; DNA damage response, signal transduction by p53 class mediator resulting in cell cycle arrest; mitotic nuclear envelope disassembly; mitotic G2 DNA damage checkpoint; centrosome cycle; pronuclear fusion; cell aging; cel…	GO:0000086; GO:0000187; GO:0000226; GO:0006260; GO:0006281; GO:0006468; GO:0006915; GO:0006977; GO:0007077; GO:0007095; GO:0007098; GO:0007344; GO:0007569; GO:0008283; GO:0010389; GO:0010628; GO:0010971; GO:0014038; GO:0014070; GO:0014075; GO:0014823; GO:0016477; GO:0016579; GO:0018105; GO:0018107; GO:0030261; GO:0030855; GO:0031100; GO:0031145; GO:0033160; GO:0034501; GO:0043066; GO:0044772; GO:…	PTHR24056:SF334	CYCLIN-DEPENDENT KINASE 1	http://pantherdb.org/genes/gene.do?acc=HUMAN|HGNC=1722|UniProtKB=P06493	P00059
CDK1 (cdc2 ) - phospho	Tyr15		1	4	4	4	4	4	Cell cycle control	.APO., .CCP., .CCY., .CD., .CP., .CSP., .DREP., .MAPK., .MIG., .OP., .OPA., .OT., .OXS., .P53S., .RTK., .SREME., .ST., .TRASR., .UBI.	# 1009		CDK1	194	326.5	1	34% (87/257)	cyclin dependent kinase 1	http://www.ncbi.nlm.nih.gov/gene/?term=983	983	12534	54237	100856079	100155762		34	34	P06493	P11440	P39951	E2RGJ9	C0SW08	A0A1D5QYV4	Cell Signaling	4539	rb	mAb	hu,ms,rt,mk	WB	cyclin-dependent protein kinase holoenzyme complex; nuclear chromosome, telomeric region; nucleus; nucleoplasm; cytoplasm; mitochondrion; mitochondrial matrix; endoplasmic reticulum membrane; centrosome; cytosol; spindle microtubule; membrane; midbody; extracellular exosome; mitotic spindle; cyclin B1-CDK1 complex	GO:0000307; GO:0000784; GO:0005634; GO:0005654; GO:0005737; GO:0005739; GO:0005759; GO:0005789; GO:0005813; GO:0005829; GO:0005876; GO:0016020; GO:0030496; GO:0070062; GO:0072686; GO:0097125	virus receptor activity; chromatin binding; protein kinase activity; protein serine/threonine kinase activity; cyclin-dependent protein serine/threonine kinase activity; ATP binding; RNA polymerase II CTD heptapeptide repeat kinase activity; cyclin binding; Hsp70 protein binding; histone kinase activity; cyclin-dependent protein kinase activity	GO:0001618; GO:0003682; GO:0004672; GO:0004674; GO:0004693; GO:0005524; GO:0008353; GO:0030332; GO:0030544; GO:0035173; GO:0097472	G2/M transition of mitotic cell cycle; activation of MAPK activity; microtubule cytoskeleton organization; DNA replication; DNA repair; protein phosphorylation; apoptotic process; DNA damage response, signal transduction by p53 class mediator resulting in cell cycle arrest; mitotic nuclear envelope disassembly; mitotic G2 DNA damage checkpoint; centrosome cycle; pronuclear fusion; cell aging; cel…	GO:0000086; GO:0000187; GO:0000226; GO:0006260; GO:0006281; GO:0006468; GO:0006915; GO:0006977; GO:0007077; GO:0007095; GO:0007098; GO:0007344; GO:0007569; GO:0008283; GO:0010389; GO:0010628; GO:0010971; GO:0014038; GO:0014070; GO:0014075; GO:0014823; GO:0016477; GO:0016579; GO:0018105; GO:0018107; GO:0030261; GO:0030855; GO:0031100; GO:0031145; GO:0033160; GO:0034501; GO:0043066; GO:0044772; GO:…	PTHR24056:SF334	CYCLIN-DEPENDENT KINASE 1	http://pantherdb.org/genes/gene.do?acc=HUMAN|HGNC=1722|UniProtKB=P06493	P00059
CDK12			7	7	n/a	n/a	n/a	n/a	Cell cycle control	.CSP., .OPA., .ST.	# 1460		CDK12	203	51	5	94% (15/16)	cyclin dependent kinase 12	http://www.ncbi.nlm.nih.gov/gene/?term=51755	51755	69131	192350	491027	100513815		205	164	Q9NYV4	Q14AX6	Q3MJK5	J9P768	F1RWL3	F7DGS7	Cell Signaling	11973	rb		hu, mk	WB, IP	cyclin-dependent protein kinase holoenzyme complex; nuclear chromatin; fibrillar center; cyclin K-CDK12 complex; nucleus; nucleoplasm; chromosome; cyclin/CDK positive transcription elongation factor complex; nuclear speck; nuclear cyclin-dependent protein kinase holoenzyme complex	GO:0000307; GO:0000790; GO:0001650; GO:0002944; GO:0005634; GO:0005654; GO:0005694; GO:0008024; GO:0016607; GO:0019908	protein kinase activity; cyclin-dependent protein serine/threonine kinase activity; ATP binding; transcription factor binding; RNA polymerase II CTD heptapeptide repeat kinase activity; protein kinase binding; cyclin binding; transcription regulatory region DNA binding	GO:0004672; GO:0004693; GO:0005524; GO:0008134; GO:0008353; GO:0019901; GO:0030332; GO:0044212	transcription elongation from RNA polymerase II promoter; mRNA processing; protein phosphorylation; RNA splicing; positive regulation of transcription elongation from RNA polymerase II promoter; regulation of MAP kinase activity; regulation of RNA splicing; positive regulation of transcription by RNA polymerase II; protein autophosphorylation; phosphorylation of RNA polymerase II C-terminal domai…	GO:0006368; GO:0006397; GO:0006468; GO:0008380; GO:0032968; GO:0043405; GO:0043484; GO:0045944; GO:0046777; GO:0070816; GO:2000737	PTHR24056:SF126	CYCLIN-DEPENDENT KINASE 12	http://pantherdb.org/genes/gene.do?acc=HUMAN|HGNC=24224|UniProtKB=Q9NYV4
[truncated: 1,208 more rows]
[truncated: 6 more columns]
